# Supplementary material for: Direct measurement of transcription rates reveals multiple mechanisms for configuration of the Arabidopsis ambient temperature response
Source: Genome Biol. 2014 Mar 3;15(3):R45. doi: 10.1186/gb-2014-15-3-r45 (PMC4053849; doi:10.1186/gb-2014-15-3-r45)
Supplement: Additional file 2: Table S1 — Genome-wide data for mRNA synthesis and decay rates and temperature coefficient. [file gb-2014-15-3-r45-S2.xls]

## Sheet: Sheet1
Array Element	Locus Identifier	Annotation	Mean half life (hours) 17°C	Standard deviation for half life 17°C	Mean transcription rate (array units per hour) 17°C	Standard deviation for transcription rate 17°C	Mean half life (hours) 27°C	Standard deviation for half life 27°C	Mean transcription rate (array units per hour) 27°C	Standard deviation for transcription rate 27°C	Decay rate Q10	Transcription rate Q10	Abundance at end of labelling 27°C/17°C	t-test result for abundance at 27°C compared to 17°C
244903_at	ATMG00660	hypothetical protein	1.61325	1.48542	11.8987	4.20169	2.72763	0.946611	66.2747	19.1698	0.591449	5.5699	1.85235	0.161252
244912_at	AT2G07783;ATMG00830	[AT2G07783, pseudogene, similar to Ccl1, blastp match of 86% identity and 6.4e-177 P-value to GP|1694629|dbj|BAA12329.1||D84373 Ccl1 {Brassica napus}];[ATMG00830, cytochrome c biogenesis orf382]	4.44639	3.21033	16.1614	1.86589	1.66696	0.841133	39.2837	10.9551	2.66737	2.43071	0.483861	0.0255741
244920_s_at	AT2G07751;ATMG00990	[AT2G07751, NADH-ubiquinone oxidoreductase chain 3, putative];[ATMG00990, NADH dehydrogenase subunit 3]	2.22386	2.00984	13.9245	4.19004	3.54858	3.23423	59.5358	31.1405	0.626688	4.27563	0.963145	0.679873
244921_s_at	ATMG01000	hypothetical protein	5.51747	4.71923	11.4361	0.185824	1.05467	0.357031	50.0741	19.3307	5.23145	4.37861	1.11794	0.557267
244935_at	ATCG01090	Encodes subunit of the chloroplast NAD(P)H dehydrogenase complex	8.54201	5.55266	471.162	113.084	9.73587	9.56931	1483.07	282.579	0.877374	3.14769	0.822264	0.147185
244940_at	ATCG01230;ATCG00905	[ATCG01230, chloroplast gene encoding ribosomal protein s12. The gene is located in three distinct loci on the chloroplast genome and is transpliced to make one transcript.];[ATCG00905, chloroplast gene encoding ribosomal protein s12. The gene is located in three distinct loci on the chloroplast genome and is transpliced to make one transcript.]	6.46345	5.88574	56.5097	7.53318	3.16413	2.10625	72.2855	7.72668	2.04273	1.27917	1.19701	0.555444
244951_s_at	AT2G07723;ATMG00180	[AT2G07723, pseudogene, similar to orf454~homology with two ORFs from Marchantia polymorpha mtDNA (orf169 and orf322), high similarity to 3'-terminal part of ccl1 of Rhodobacter, blastp match of 76% identity and 3.4e-193 P-value to GP|459537|emb|CAA54966.1||X78036 orf454~homology with two ORFs from Marchantia polymorpha mtDNA (orf169 and orf322), high similarity to 3'-terminal part of ccl1 of Rho…	3.56403	1.8507	26.7153	3.42039	1.94935	0.926082	192.671	48.135	1.82831	7.21202	3.50399	2.90651e-05
244960_at	ATCG01020	encodes a chloroplast ribosomal protein L32, a constituent of the large subunit of the ribosomal complex	4.22745	2.76247	102.907	20.0745	2.65929	1.29927	326.536	131.031	1.58969	3.1731	1.08698	0.663589
244963_at	ATCG00570	PSII cytochrome b559	8.91503	3.98615	106.042	6.7469	5.94388	4.431	279.502	72.5471	1.49987	2.63578	1.30228	0.00679269
244966_at	ATCG00600	Cytochrome b6-f complex, subunit V. Disruption of homologous gene in Chlamydomonas results in disruption of cytochrome b6-f complex.	2.3904	1.80669	8.88385	1.68233	2.27663	1.6357	13.2898	4.23294	1.04997	1.49595	1.06746	0.85156
244967_at	ATCG00630	Encodes subunit J of photosystem I.	2.94687	1.53949	84.5742	1.75137	1.04065	0.52291	152.698	53.8177	2.83175	1.80549	0.203504	0.269544
244968_at	ATCG00640	encodes a chloroplast ribosomal protein L33, a constituent of the large subunit of the ribosomal complex	1.48085	0.466057	222.674	38.7136	1.30803	0.533658	344.715	125.689	1.13212	1.54807	0.697519	0.424093
244969_at	ATCG00650	chloroplast-encoded ribosomal protein S18	2.09236	0.754333	66.6952	6.22397	2.00572	1.35053	173.327	42.9686	1.0432	2.59879	0.706569	0.397809
244971_at	ATCG00670	Encodes the only ClpP (caseinolytic protease) encoded within the plastid genome. Contains a highly conserved catalytic triad of Ser-type proteases (Ser-His-Asp). Part of the 350 kDa chloroplast Clp complex. The name reflects nomenclature described in Adam et. al (2001).	5.14562	2.58721	327.728	154.308	2.29332	2.12988	826.986	415.424	2.24374	2.52339	0.455431	0.041793
244978_at	ATCG00740	RNA polymerase alpha subunit	8.88151	4.71758	313.913	76.6093	3.15936	2.82056	960.208	288.59	2.81117	3.05883	0.601204	0.0548456
244981_at	ATCG00770	chloroplast 30S ribosomal protein S8	2.19386	1.05092	30.094	3.31295	1.69717	1.454	85.3228	68.8378	1.29266	2.83521	0.690971	0.183872
244986_at	ATCG00820	Encodes a 6.8-kDa protein of the small ribosomal subunit.	5.51049	3.5864	174.631	62.4161	4.44563	4.0466	449.897	192.159	1.23953	2.57627	0.990164	0.929114
244987_s_at	ATCG01310;ATCG00830	[ATCG01310, encodes a chloroplast ribosomal protein L2, a constituent of the large subunit of the ribosomal complex];[ATCG00830, encodes a chloroplast ribosomal protein L2, a constituent of the large subunit of the ribosomal complex]	7.00845	4.34841	792.981	143.527	5.49825	2.53467	1717.23	327.796	1.27467	2.16553	1.0075	0.93929
244988_s_at	ATCG00840;ATCG01300	[ATCG00840, One of two chloroplast genes that encode chloroplast ribosomal protein L23, a constituent of the large subunit of the ribosomal complex];[ATCG01300, One of two chloroplast genes that encode chloroplast ribosomal protein L23, a constituent of the large subunit of the ribosomal complex]	3.97546	2.21195	121.884	10.3376	4.69116	4.61923	225.885	30.6915	0.847436	1.85328	0.958098	0.840016
244993_s_at	ATCG01000;ATCG01130	[ATCG01000, hypothetical protein];[ATCG01130, hypothetical protein]	4.86131	2.82563	265.653	27.7643	2.61359	1.5665	883.201	171.31	1.86001	3.32465	0.799962	0.185862
245003_at	ATCG00280	chloroplast gene encoding a CP43 subunit of the photosystem II reaction center. promoter contains a blue-light responsive element.	1.73807	0.686326	220.846	84.6958	1.45605	1.09304	377.294	295.46	1.19369	1.7084	0.678258	0.315486
245004_at	ATCG00300	encodes PsbZ, which is a subunit of photosystem II. In Chlamydomonas, this protein has been shown to be essential in the interaction between PS II and the light harvesting complex II.	4.06219	2.35554	640.81	197.354	1.68192	0.97722	1795.07	312.415	2.41521	2.80125	0.848322	0.295015
245006_at	ATCG00340	Encodes the D1 subunit of photosystem I and II reaction centers.	7.76252	6.79536	592.693	72.4777	4.67552	2.9345	942.321	127.165	1.66025	1.5899	0.909417	0.524244
245009_at	ATCG00380	Chloroplast encoded ribosomal protein S4	10.7432	9.37489	565.581	225.489	5.05866	4.2157	1520	572.783	2.12373	2.6875	1.17821	0.14782
245012_at	ATCG00440	Encodes NADH dehydrogenase D3 subunit of the chloroplast NAD(P)H dehydrogenase complex	6.72348	3.19282	381.48	116.3	3.65792	2.34326	1476.48	310.253	1.83806	3.87039	1.19278	0.121409
245013_at	ATCG00470	ATPase epsilon subunit	8.14957	6.7787	1396.01	289.235	4.47932	3.21293	3800.57	449.405	1.81938	2.72245	1.14413	0.215224
245014_at	ATCG00480	chloroplast-encoded gene for beta subunit of ATP synthase	9.65289	6.02081	703.371	97.5509	5.64597	2.84408	1720.27	121.459	1.70969	2.44575	1.02652	0.612603
245015_at	ATCG00490	large subunit of RUBISCO.	1.14183	0.285988	924.891	242.618	1.11919	0.643322	968.306	523.036	1.02023	1.04694	0.848423	0.133728
245017_at	ATCG00510	Encodes subunit I of photosystem I.	3.70572	2.36398	138.933	9.34135	2.34837	1.76456	370.992	255.288	1.578	2.67029	1.18426	0.578306
245023_at	ATCG00080	PSII I protein	7.2662	6.88281	152.26	57.5064	3.4343	2.02912	721.762	287.886	2.11577	4.74032	1.02207	0.857541
245028_at	AT2G26570	similar to unknown protein [Arabidopsis thaliana] (TAIR:AT4G33390.1); similar to unnamed protein product [Vitis vinifera] (GB:CAO61337.1); contains InterPro domain Protein of unknown function DUF827, plant (InterPro:IPR008545)	4.89793	2.38812	42.8424	7.07497	1.08282	0.377596	155.182	13.0537	4.52331	3.62216	0.998349	0.985682
245039_at	AT2G26600	glycosyl hydrolase family 17 protein	4.23271	1.69802	43.6774	2.62606	2.18576	1.63681	115.637	14.7336	1.93649	2.64752	0.891484	0.238255
245043_at	AT2G26430	RCY1 (ARGININE-RICH CYCLIN 1); cyclin-dependent protein kinase regulator	2.2702	1.08293	61.8015	6.18926	0.760264	0.180689	234.728	29.3356	2.98607	3.7981	1.04774	0.76529
245046_at	AT2G26510	PDE135 (PIGMENT DEFECTIVE EMBRYO 135); transmembrane transporter	3.65117	0.718994	103.431	0.391749	0.972993	0.27816	367.342	59.322	3.75252	3.55156	0.810742	0.0905945
245048_at	ATCG00040	Encodes a maturase located in the trnK intron in the chloroplast genome.	1.73391	0.393461	576.568	37.6058	1.19301	0.800699	1633.66	814.112	1.45338	2.83341	0.856899	0.441077
245049_at	ATCG00050	Homologous to the bacterial ribosomal protein S16	1.51469	0.573402	41.0262	24.9455	0.909136	0.325222	57.7132	0.874369	1.66608	1.40674	1.03093	0.927044
245050_at	ATCG00070	PSII K protein	4.01947	3.0615	131.212	14.3141	2.05513	0.81844	487.791	139.291	1.95582	3.71756	0.875995	0.278638
245051_at	AT2G23320	WRKY15 (WRKY DNA-binding protein 15); transcription factor	1.87133	0.756939	56.437	4.39339	0.618237	0.187038	119.715	18.6003	3.02689	2.12122	0.650379	0.062383
245052_at	AT2G26440	pectinesterase family protein	2.90768	1.15622	17.3784	5.13642	0.452078	0.124467	152.012	5.38226	6.4318	8.74719	1.47996	0.10586
245055_at	AT2G26470	similar to hypothetical protein [Vitis vinifera] (GB:CAN82703.1); contains InterPro domain Protein of unknown function DUF159 (InterPro:IPR003738)	3.24123	2.18883	15.7015	3.13412	1.41251	0.772277	46.0301	6.56231	2.29466	2.93157	1.28588	0.162175
245059_at	AT2G39720	RHC2A (RING-H2 finger C2A); protein binding / zinc ion binding	2.61341	1.02993	89.4945	3.9926	0.596488	0.144468	143.827	23.155	4.38133	1.6071	0.672752	0.0473206
245060_at	AT2G39770	CYT1 (CYTOKINESIS DEFECTIVE 1); nucleotidyltransferase	5.90795	3.06901	210.334	9.31745	1.65083	0.482191	897.59	78.7715	3.57879	4.26746	0.910394	0.369388
245062_at	AT2G39760	ATBPM3; protein binding	3.78946	0.981875	57.1296	8.67855	1.97269	0.861538	190.719	5.98375	1.92096	3.33836	1.19782	0.0062914
245064_at	AT2G39725	complex 1 family protein / LVR family protein	2.60588	1.13677	8.65103	1.22263	0.674166	0.175447	62.0496	17.1862	3.86534	7.1725	0.961447	0.79393
245065_at	AT2G39750	dehydration-responsive family protein	3.84435	1.28366	41.2085	4.60879	2.56537	1.38863	214.468	4.1281	1.49856	5.20446	1.69472	0.000920041
245066_at	AT2G39840	TOPP4 (Type one serine/threonine protein phosphatase 4); protein serine/threonine phosphatase	23.7807	22.6608	54.4466	0.455451	2.20351	1.12857	125.965	10.2148	10.7922	2.31356	0.888175	0.440058
245067_at	AT2G39780	RNS2 (RIBONUCLEASE 2); endoribonuclease	7.93704	5.24553	61.2123	2.68441	5.71783	3.23991	188.147	20.5127	1.38812	3.07368	1.01146	0.932719
245075_at	AT2G23180	CYP96A1 (cytochrome P450, family 96, subfamily A, polypeptide 1); oxygen binding	4.39044	2.66717	38.0633	7.38266	0.515422	0.158114	246.372	44.0414	8.51814	6.47267	1.55903	0.0200081
245083_at	AT2G23310	ATRER1C1 (Arabidopsis thaliana endoplasmatic reticulum retrieval protein 1C)	3.59809	1.29526	23.434	4.5282	2.24098	1.43256	95.9085	17.7843	1.60559	4.09271	1.21988	0.00513308
245084_at	AT2G23290	AtMYB70 (myb domain protein 70); DNA binding / transcription factor	2.96208	1.32356	39.9123	0.534216	0.526643	0.138394	117.102	9.24134	5.62446	2.93398	0.887083	0.352339
245090_at	AT2G40900	nodulin MtN21 family protein	3.86516	1.55622	19.4724	3.08978	1.26983	0.832957	60.2163	22.0611	3.04385	3.0924	0.611177	0.0101224
245092_at	AT2G40950	BZIP17; DNA binding / transcription activator/ transcription factor	3.32754	1.03728	47.9932	4.14324	1.011	0.373157	309.641	42.1754	3.29135	6.45177	1.78313	0.000306208
245093_at	AT2G40820	3'-5'-exoribonuclease/ RNA binding	2.35944	0.57655	16.3089	1.9658	1.35193	0.98385	41.2979	8.36612	1.74523	2.53224	0.924541	0.670605
245097_at	AT2G40935	similar to unknown protein [Arabidopsis thaliana] (TAIR:AT3G18470.1); similar to hypothetical protein [Vitis vinifera] (GB:CAN70759.1); contains InterPro domain Protein of unknown function Cys-rich (InterPro:IPR006461)	5.54181	4.01208	41.9381	2.0746	1.58315	0.636436	151.58	32.5827	3.5005	3.61439	0.776753	0.0811453
245098_at	AT2G40940	ERS1 (ETHYLENE RESPONSE SENSOR 1); receptor	1.56841	0.172538	245.91	24.4656	0.597684	0.113475	518.863	30.3619	2.62415	2.10997	0.809552	0.15061
245099_at	AT2G40830	RHC1A (RING-H2 finger C1A); protein binding / zinc ion binding	3.66079	1.17943	34.8677	2.31731	1.49062	0.474121	179.568	23.1474	2.45589	5.14999	1.69422	0.0028974
245100_at	AT2G40930	UBP5 (UBIQUITIN-SPECIFIC PROTEASE 5); ubiquitin-specific protease	2.67104	1.12037	84.5275	7.51279	1.14911	0.372435	223.127	17.7408	2.32445	2.6397	1.05883	0.63114
245104_at	AT2G41600	similar to hypothetical protein [Vitis vinifera] (GB:CAN74374.1); contains InterPro domain Mitochondrial glycoprotein; (InterPro:IPR003428)	3.2797	1.31464	36.2991	4.25212	1.52741	0.513178	144.045	12.6808	2.14724	3.9683	1.09708	0.377935
245112_at	AT2G41540	GPDHC1; NAD binding / glycerol-3-phosphate dehydrogenase (NAD+)	16.0223	15.9154	88.554	4.17653	3.67814	2.95991	171.449	24.6263	4.35611	1.9361	0.67068	0.00521007
245114_at	AT2G41630	TFIIB (TRANSCRIPTION FACTOR II B); RNA polymerase II transcription factor	9.66042	7.10067	110.349	7.18389	0.82655	0.204335	328.788	65.5631	11.6876	2.97952	0.540738	0.00770522
245116_at	AT2G41620	nucleoporin interacting component family protein	7.34745	4.55922	30.8995	3.54211	3.0539	2.05544	110.417	10.626	2.40593	3.57342	0.914053	0.260348
245117_at	AT2G41560	ACA4 (AUTO-INHIBITED CA(2+)-ATPASE, ISOFORM 4); calcium-transporting ATPase/ calmodulin binding	1.87541	0.478685	177.104	3.87758	0.775355	0.243317	662.6	161.227	2.41877	3.74131	1.12029	0.172271
245119_at	AT2G41640	similar to unknown protein [Arabidopsis thaliana] (TAIR:AT3G57380.1); similar to glycosyltransferase [Medicago truncatula] (GB:CAI30145.1); contains InterPro domain Protein of unknown function DUF563 (InterPro:IPR007657)	2.46634	1.64456	22.2292	3.0333	0.875433	0.770711	97.2197	28.1898	2.81728	4.37351	1.90916	0.114773
245120_at	AT2G39810	HOS1 (High expression of osmotically responsive genes 1)	5.92598	3.78581	41.827	1.55409	1.1192	0.405163	162.53	14.7674	5.29485	3.88577	1.00884	0.963824
245122_at	AT2G47420	dimethyladenosine transferase, putative	1.74155	0.315658	113.105	20.9263	0.754468	0.0979271	302.243	6.65863	2.30832	2.67222	0.993067	0.942364
245127_at	AT2G47600	ATMHX (MAGNESIUM/PROTON EXCHANGER); cation:cation antiporter	3.09929	1.57873	38.5361	0.833262	1.2305	0.434904	179.266	54.6681	2.51872	4.6519	1.46036	0.0840928
245131_s_at	AT2G45330;AT5G23600	[AT2G45330, EMB1067 (EMBRYO DEFECTIVE 1067); tRNA 2'-phosphotransferase];[AT5G23600, tRNA 2'phosphotransferase, putative]	5.50677	3.53111	35.1164	1.64654	1.1447	0.280874	211.004	61.6713	4.81066	6.00871	0.962196	0.698209
245132_at	AT2G45320	binding / catalytic	2.48745	0.965189	21.0147	7.16263	0.681269	0.218521	91.6336	17.7679	3.6512	4.36045	0.812843	0.377411
245134_s_at	AT4G38280;AT2G45250	[AT4G38280, similar to unknown protein [Arabidopsis thaliana] (TAIR:AT2G45250.1); similar to unknown [Populus trichocarpa] (GB:ABK93717.1)];[AT2G45250, similar to unknown protein [Arabidopsis thaliana] (TAIR:AT4G38280.1); similar to unknown [Populus trichocarpa] (GB:ABK93717.1)]	1.77745	0.54019	42.0621	8.34772	0.909644	0.262181	114.794	15.3386	1.95401	2.72914	0.873785	0.393378
245136_at	AT2G45210	auxin-responsive protein-related	1.96654	0.65513	54.4037	7.01973	0.432989	0.0548305	168.047	12.7885	4.54179	3.08889	0.966164	0.884781
245137_at	AT2G45460	forkhead-associated domain-containing protein / FHA domain-containing protein	2.164	0.815706	21.0207	7.98957	1.50408	0.767839	61.8171	10.8901	1.43876	2.94078	2.0144	0.00799631
245143_at	AT2G45450	ZPR1 (LITTLE ZIPPER 1); protein binding	2.68819	1.88763	9.11266	0.16218	0.641294	0.182077	36.0715	8.48315	4.19183	3.9584	0.713546	0.250933
245144_at	AT2G45240	MAP1A (METHIONINE AMINOPEPTIDASE 1A); methionyl aminopeptidase	7.6	6.1954	38.7219	4.81419	3.20384	1.71382	205.28	6.76925	2.37215	5.30141	1.09624	0.224513
245146_at	AT2G45200	GOS12 (GOLGI SNARE 12); SNARE binding	2.42607	0.926087	28.5842	6.85398	1.35231	0.401037	110.343	11.1029	1.79402	3.86029	0.862456	0.316887
245149_at	AT2G47620	ATSWI3A (Arabidopsis thaliana switching protein 3A); DNA binding	2.13151	1.07501	19.6204	1.66697	2.59329	2.47893	46.8961	16.0512	0.821932	2.39017	0.839891	0.466735
245156_at	AT5G12480	CPK7 (CALMODULIN-DOMAIN PROTEIN KINASE 7); calmodulin-dependent protein kinase/ kinase	3.04786	1.42882	15.3823	0.82308	1.13982	0.607502	40.5457	23.4158	2.67399	2.63587	1.23853	0.348088
245166_at	AT2G33170	leucine-rich repeat transmembrane protein kinase, putative	1.78663	0.798765	51.9514	9.51872	0.58219	0.186979	81.4161	17.5203	3.06881	1.56716	0.709814	0.0824688
245167_s_at	AT2G33120;AT2G33110	[AT2G33120, SAR1 (SYNAPTOBREVIN-RELATED PROTEIN 1)];[AT2G33110, ATVAMP723 (Arabidopsis thaliana vesicle-associated membrane protein 723)]	6.04311	3.45153	59.7516	4.82979	2.36166	0.726825	229.461	76.0291	2.55884	3.84025	1.23	0.0766012
245176_at	AT2G47440	DNAJ heat shock N-terminal domain-containing protein	1.8722	0.427949	181.992	6.57257	0.338793	0.0150959	856.702	197.276	5.52607	4.70737	0.955649	0.563208
245178_at	AT5G12390	binding	7.22147	3.83066	13.9232	1.71187	0.87643	0.208289	92.7947	11.4557	8.23965	6.66477	0.853305	0.136099
245179_at	AT5G12400	PHD finger transcription factor, putative	2.94325	0.482451	19.5455	4.06331	0.748437	0.317529	64.5286	12.5735	3.93253	3.30145	0.887497	0.454861
245181_at	AT5G12420	similar to unknown protein [Arabidopsis thaliana] (TAIR:AT5G16350.1); similar to unnamed protein product [Vitis vinifera] (GB:CAO48523.1); contains InterPro domain Protein of unknown function UPF0089 (InterPro:IPR004255); contains InterPro domain Protein of unknown function DUF1298 (InterPro:IPR009721)	3.57202	2.11348	28.4233	2.67863	0.652619	0.19844	42.8014	1.20496	5.47336	1.50586	0.262848	0.022708
245182_at	AT5G12430	DNAJ heat shock N-terminal domain-containing protein	4.25096	2.97448	23.9271	2.41996	1.52991	0.722649	103.499	33.8144	2.77857	4.32559	1.06824	0.587962
245183_at	AT5G12440	zinc finger (CCCH-type) family protein	2.24132	1.19211	25.4253	1.67134	0.860993	0.356319	65.2751	8.7362	2.60318	2.56733	1.00603	0.972773
245187_s_at	AT1G67650;AT1G67680	[AT1G67650, 7S RNA binding];[AT1G67680, 7S RNA binding]	6.40508	3.33424	55.5674	1.65636	3.43595	3.24819	177.729	29.073	1.86414	3.19845	0.944972	0.567935
245197_at	AT1G67800	copine-related	5.64867	3.76513	10.4073	0.8126	1.08216	0.540892	41.1401	12.6161	5.21979	3.95301	0.759515	0.159873
245207_at	AT5G12310	zinc finger (C3HC4-type RING finger) family protein	5.60044	3.39636	170.58	35.293	1.25592	0.665329	457.636	61.065	4.45924	2.68282	0.966555	0.815741
245209_at	AT5G12340	similar to unknown protein [Arabidopsis thaliana] (TAIR:AT1G28190.1); similar to unnamed protein product [Vitis vinifera] (GB:CAO16848.1)	3.08419	1.30968	4.14642	0.336119	1.95159	1.48091	33.2854	12.1669	1.58035	8.02751	2.06942	0.0504421
245210_at	AT5G12350	Ran GTPase binding / chromatin binding / zinc ion binding	3.08664	1.17108	21.2048	3.71623	0.983633	0.511618	95.4709	11.2308	3.138	4.50234	1.08571	0.688309
245211_at	AT5G12370	SEC10 (EXOCYST COMPLEX COMPONENT SEC10)	10.0192	5.95379	36.6283	8.66963	3.92544	2.42428	103.411	22.4665	2.55238	2.82326	0.965394	0.661065
245218_s_at	AT1G59218;AT1G58848	[AT1G59218, disease resistance protein (CC-NBS-LRR class), putative];[AT1G58848, ATP binding / protein binding]	2.81563	1.49737	109.418	3.39316	1.66518	1.2777	348.672	98.2988	1.69088	3.1866	1.67552	0.0133428
245219_at	AT1G58807;AT1G59124	[AT1G58807, disease resistance protein (CC-NBS-LRR class), putative / PRM1 homolog, putative];[AT1G59124, disease resistance protein (CC-NBS-LRR class), putative / PRM1 homolog, putative]	2.73016	1.52567	287.465	29.3852	0.92626	0.444614	1250.95	117.887	2.94751	4.35168	1.44838	0.0974434
245228_at	AT3G29810	COBL2 (COBRA-LIKE PROTEIN 2 PRECURSOR)	4.65331	0.92764	16.3426	2.83772	1.71893	0.655056	390.611	10.8016	2.70709	23.9014	5.49067	0.00010004
245229_at	AT4G25620	hydroxyproline-rich glycoprotein family protein	1.12127	0.22736	208.738	10.6376	0.534588	0.067339	406.626	62.5098	2.09745	1.94803	0.808398	0.124569
245237_at	AT4G25520	SLK1 (SEUSS-LIKE 1); transcription regulator	2.13218	0.560406	19.4193	2.64284	0.818971	0.370519	55.0095	13.0607	2.60348	2.83272	0.978087	0.907208
245238_at	AT4G25570	ACYB-2 (Arabidopsis cytochrome b561 -2); carbon-monoxide oxygenase	30.7845	25.8267	127.002	4.15974	6.39672	4.8026	505.426	30.5569	4.81254	3.97967	1.01814	0.645823
245244_at	AT1G44350	ILL6 (IAA-leucine resistant (ILR)-like gene 6); metallopeptidase	2.17296	0.805512	56.1513	2.66169	0.698619	0.175867	95.1163	9.37049	3.11037	1.69393	0.660509	0.00524438
245247_at	AT4G17230	SCL13 (SCARECROW-LIKE 13); transcription factor	4.0793	3.24242	31.8508	4.02186	1.06113	0.938387	89.5646	20.6587	3.84429	2.812	1.09037	0.829891
245248_at	AT4G15415	ATB' GAMMA; poly(U) binding / protein phosphatase type 2A regulator	3.04795	1.73031	61.1361	3.95684	0.750926	0.195747	167.225	31.3565	4.05892	2.73528	0.825293	0.142349
245249_at	AT4G16760	ACX1 (ACYL-COA OXIDASE 1)	12.412	8.38207	161.762	17.6236	3.68234	3.11567	543.184	30.7464	3.37067	3.35793	0.962929	0.75528
245251_at	AT4G17615	CBL1 (CALCINEURIN B-LIKE PROTEIN 1); calcium ion binding	3.08863	1.51185	23.5336	2.51545	0.675195	0.168946	130.152	26.209	4.57443	5.53047	0.81472	0.558324
245252_at	AT4G17500	ATERF-1 (ETHYLENE RESPONSIVE ELEMENT BINDING FACTOR 1); DNA binding / transcription activator/ transcription factor	5.51313	4.59221	66.5649	4.88446	0.670394	0.399186	152.8	45.6651	8.22372	2.29551	0.67939	0.136799
245255_at	AT4G14110	COP9 (CONSTITUTIVE PHOTOMORPHOGENIC 9)	9.20345	4.96246	48.6877	3.36442	1.35679	0.453088	240.715	18.7967	6.78325	4.94406	0.907361	0.421888
245256_at	AT4G15090	FAR1 (FAR-RED IMPAIRED RESPONSE 1)	3.89712	1.65374	38.0439	5.44192	0.944679	0.198236	132.659	26.6402	4.12534	3.48699	0.937747	0.672048
245260_at	AT4G16360	5'-AMP-activated protein kinase beta-2 subunit, putative	6.5765	2.6286	50.3877	9.69629	1.94498	0.581244	164.034	15.7154	3.38128	3.25543	1.13557	0.105645
245261_at	AT4G14385	similar to unnamed protein product [Vitis vinifera] (GB:CAO71406.1); contains InterPro domain Histone H4 acetyltransferase, NuA4 complex, Eaf6 (InterPro:IPR015418)	3.06553	1.17514	19.9794	2.4681	0.694162	0.127631	120.413	19.8049	4.41616	6.02685	0.990793	0.807048
245262_at	AT4G16563	aspartyl protease family protein	2.13246	0.709306	13.3581	1.26333	0.752778	0.304222	27.657	9.93342	2.83279	2.07044	0.712544	0.269853
245264_at	AT4G17245	zinc finger (C3HC4-type RING finger) family protein	2.09664	0.626693	362.984	16.3587	0.794282	0.174592	455.461	99.1857	2.63966	1.25477	0.392315	0.000947168
245266_at	AT4G17070	peptidyl-prolyl cis-trans isomerase	1.87494	0.278775	65.6394	6.49193	0.61455	0.0815545	263.65	38.1332	3.05092	4.01664	1.01449	0.842828
245269_at	AT4G14500	similar to unknown protein [Arabidopsis thaliana] (TAIR:AT3G23080.1); similar to unnamed protein product [Vitis vinifera] (GB:CAO71306.1); contains InterPro domain Lipid-binding START (InterPro:IPR002913)	1.89933	0.409569	206.782	19.4819	1.06679	0.335789	323.445	26.5785	1.78041	1.56418	0.713158	0.0918244
245271_at	AT4G16430	basic helix-loop-helix (bHLH) family protein	6.28664	4.74969	57.2475	5.20952	0.647183	0.194843	227.308	60.2297	9.71386	3.97062	0.749714	0.0351736
245273_at	AT4G14950	similar to unknown protein [Arabidopsis thaliana] (TAIR:AT1G05360.1); similar to unnamed protein product [Vitis vinifera] (GB:CAO71145.1); contains domain PTHR10281:SF1 (PTHR10281:SF1); contains domain PTHR10281 (PTHR10281)	7.30742	4.81932	40.8184	1.75973	0.830296	0.18734	123.772	26.7279	8.80098	3.03225	0.800216	0.189988
245278_at	AT4G17730	SYP23 (syntaxin 23); SNAP receptor	3.1691	1.75625	61.8619	1.27402	0.598374	0.0924871	294.299	13.7924	5.29619	4.75735	0.797052	0.166544
245279_at	AT4G17270	Mo25 family protein	3.68402	0.855851	44.8411	2.52734	0.981381	0.202241	184.096	14.3674	3.75392	4.10552	0.819477	0.0886847
245280_at	AT4G16845	VRN2 (REDUCED VERNALIZATION RESPONSE 2); transcription factor	6.64615	2.1908	51.838	4.92993	1.90632	0.868629	195.407	15.0248	3.48637	3.76957	0.890428	0.25318
245281_at	AT4G15560	CLA1 (CLOROPLASTOS ALTERADOS 1)	6.51727	1.43815	647.376	11.5175	3.19304	2.12644	1754.41	97.5675	2.04109	2.71003	0.974623	0.867912
245282_at	AT4G14990	similar to unknown protein [Arabidopsis thaliana] (TAIR:AT3G22270.1); similar to unnamed protein product [Vitis vinifera] (GB:CAO43108.1); similar to hypothetical protein [Vitis vinifera] (GB:CAN68728.1); contains domain PTHR21551 (PTHR21551)	3.50603	1.77639	50.116	2.21181	1.26345	0.709395	137.057	6.78147	2.77498	2.73479	0.890578	0.519718
245283_at	AT4G13980	AT-HSFA5 (Arabidopsis thaliana heat shock transcription factor A5); DNA binding / transcription factor	1.32018	0.176817	27.5676	2.56195	1.03197	0.342707	28.6993	13.976	1.27929	1.04105	0.685037	0.0559305
245288_at	AT4G16420	ADA2B (PROPORZ1); DNA binding / transcription factor	2.09079	0.337914	60.5442	10.0812	0.986102	0.120275	243.97	5.74771	2.12026	4.02961	1.34512	0.020343
245289_at	AT4G15470	Identical to Protein FBL4 (FBL4) [Arabidopsis Thaliana] (GB:Q94A20;GB:O23399;GB:Q940C4); similar to glutamate binding / [Arabidopsis thaliana] (TAIR:AT1G03070.1); similar to unknown [Populus trichocarpa] (GB:ABK94990.1); contains InterPro domain Protein of unknown function UPF0005 (InterPro:IPR006214)	18.8044	13.6836	105.449	14.3558	6.04131	5.75553	370.036	59.3611	3.11263	3.50915	0.945237	0.403971
245290_at	AT4G16490	armadillo/beta-catenin repeat family protein	3.3531	2.80608	82.0891	20.829	1.44364	0.931237	82.2583	9.20051	2.32267	1.00206	0.779525	0.423362
245294_at	AT4G14340	CKI1 (CASEIN KINASE I); casein kinase I/ kinase	2.57832	1.01269	69.7185	6.92348	0.82108	0.269863	274.637	74.3992	3.14015	3.93923	1.14454	0.345377
245295_at	AT4G16100	similar to unknown protein [Arabidopsis thaliana] (TAIR:AT5G49220.1); similar to unnamed protein product [Vitis vinifera] (GB:CAO44865.1); contains InterPro domain Protein of unknown function DUF789 (InterPro:IPR008507)	3.63488	1.7918	72.6704	10.0072	1.11752	0.63432	171.252	22.6728	3.25264	2.35656	0.836321	0.310488
245297_at	AT4G16510	YbaK/prolyl-tRNA synthetase-related	5.15364	2.89402	14.4091	1.99954	2.48153	1.32151	33.6771	4.61674	2.0768	2.3372	1.13026	0.201002
245298_at	AT4G15010	mitochondrial substrate carrier family protein	8.00483	5.909	35.1385	2.09144	2.17205	0.799989	139.084	16.005	3.68539	3.95818	1.11933	0.531025
245299_at	AT4G17530	RAB1C; GTP binding	7.95063	3.77943	255.072	5.91967	2.20892	0.95426	865.115	105.336	3.59933	3.39165	0.787944	0.011448
245301_at	AT4G17190	FPS2 (FARNESYL DIPHOSPHATE SYNTHASE 2); dimethylallyltranstransferase/ geranyltranstransferase	9.66454	9.36154	18.6007	3.25863	6.20319	4.43452	64.082	8.86999	1.55799	3.44514	1.08804	0.130778
245303_at	AT4G17010	similar to Os04g0431800 [Oryza sativa (japonica cultivar-group)] (GB:NP_001052826.1); similar to hypothetical protein OsI_007158 [Oryza sativa (indica cultivar-group)] (GB:EAY85925.1)	3.38959	2.19425	17.9007	1.15464	1.20334	0.356682	97.5761	12.3655	2.81683	5.45097	1.58474	0.0374432
245305_at	AT4G17215	similar to unknown protein [Arabidopsis thaliana] (TAIR:AT5G47635.1); similar to hypothetical protein 40.t00006 [Brassica oleracea] (GB:ABD65131.1)	4.84282	2.33402	6.32973	1.99461	2.59869	1.48559	12.623	5.87784	1.86356	1.99425	0.483888	0.00534932
245308_at	AT4G17486	Identical to UPF0326 protein At4g17486 [Arabidopsis Thaliana] (GB:Q93VG8;GB:O23591;GB:Q9FPJ0); similar to unknown protein [Arabidopsis thaliana] (TAIR:AT5G47310.1); similar to hypothetical protein 40.t00020 [Brassica oleracea] (GB:ABD65143.1); contains InterPro domain Protein of unknown function DUF862, eukaryotic (InterPro:IPR008580)	3.06613	1.74049	17.3705	1.52909	0.707565	0.0764711	86.1475	5.24804	4.33336	4.95943	0.998692	0.984474
245309_at	AT4G15140	similar to unknown [Populus trichocarpa] (GB:ABK96081.1)	3.21695	1.59665	8.58463	1.7144	0.59901	0.186039	45.9289	4.81126	5.37044	5.35014	1.36994	0.346964
245310_at	AT4G13950	RALFL31 (RALF-LIKE 31)	2.73268	0.808781	17.0242	3.00172	2.10888	0.78238	70.0419	21.243	1.2958	4.11425	0.891645	0.489304
245312_at	AT4G14600	Identical to Bet1-like protein At4g14600 [Arabidopsis Thaliana] (GB:Q8VXX9;GB:O23316); similar to unknown protein [Arabidopsis thaliana] (TAIR:AT1G29060.1); similar to unnamed protein product [Vitis vinifera] (GB:CAO61644.1); contains InterPro domain Target SNARE coiled-coil region (InterPro:IPR000727)	2.43845	0.777696	5.15753	0.195514	1.18005	0.454078	29.9656	2.31778	2.0664	5.81006	1.48574	0.0561676
245313_at	AT4G15420	PRLI-interacting factor K	1.69036	0.531691	147.598	15.2034	1.45566	0.519763	412.6	23.0558	1.16123	2.79543	0.946982	0.750461
245316_at	AT4G14000	similar to unknown protein [Arabidopsis thaliana] (TAIR:AT2G43320.2); similar to unknown protein [Arabidopsis thaliana] (TAIR:AT2G43320.1); similar to unnamed protein product [Vitis vinifera] (GB:CAO66991.1); contains domain SSF53335 (SSF53335); contains domain PTHR21095 (PTHR21095)	5.38953	2.51773	61.0529	8.91846	2.11243	1.61827	202.363	6.26038	2.55134	3.31455	0.748076	0.0661902
245317_at	AT4G15610	integral membrane family protein	7.29354	6.26909	124.435	21.4494	2.65661	1.65747	522.59	113.269	2.74544	4.19969	1.00522	0.98051
245318_at	AT4G16980	arabinogalactan-protein family	24.7734	23.5263	898.991	27.3972	6.12829	3.10012	2888.43	111.67	4.04247	3.21297	1.0949	0.169662
245320_at	AT4G16444	similar to unnamed protein product [Vitis vinifera] (GB:CAO14486.1); contains domain PTHR11615 (PTHR11615); contains domain PTHR11615:SF3 (PTHR11615:SF3)	3.06493	0.87279	24.3119	3.20044	1.8908	0.777293	109.609	7.12675	1.62097	4.50845	1.18555	0.0733017
245321_at	AT4G15545	similar to unknown protein [Arabidopsis thaliana] (TAIR:AT1G16520.1); similar to unnamed protein product [Vitis vinifera] (GB:CAO71054.1); contains InterPro domain Paired amphipathic helix; (InterPro:IPR003822)	8.38202	4.77931	564.163	11.1114	6.14276	3.24102	2389.57	244.557	1.36454	4.2356	1.19433	0.0101884
245323_at	AT4G16500	cysteine protease inhibitor family protein / cystatin family protein	2.60681	0.818958	151.163	7.84269	0.887964	0.113317	562.257	6.60211	2.93572	3.71955	1.08735	0.401713
245324_at	AT4G17260	L-lactate dehydrogenase, putative	3.39364	1.74012	20.6036	0.503409	1.61619	1.24545	75.5124	9.57117	2.09977	3.66501	1.10438	0.540909
245325_at	AT4G14130	XTR7 (XYLOGLUCAN ENDOTRANSGLYCOSYLASE 7); hydrolase, acting on glycosyl bonds	0.89632	0.307667	46.3886	2.49776	0.227638	0.0176145	306.599	59.105	3.93747	6.60935	1.21452	0.0881223
245326_at	AT4G14100	transferase, transferring glycosyl groups	2.65005	0.808602	41.3355	6.42596	2.72053	1.56717	144.881	4.58831	0.974092	3.505	1.4072	0.00459348
245328_at	AT4G14465	DNA-binding protein-related	10.0966	7.31673	10.0997	2.18188	2.81382	2.65742	26.514	3.67892	3.58822	2.62523	1.18781	0.284125
245329_at	AT4G14365	zinc finger (C3HC4-type RING finger) family protein / ankyrin repeat family protein	4.08481	3.77737	9.75661	3.66402	0.996206	0.958689	61.3401	17.7583	4.10037	6.28702	3.11231	0.216406
245331_at	AT4G14410	basic helix-loop-helix (bHLH) family protein	7.72846	3.22433	72.1461	9.17401	1.15682	0.234155	390.409	68.8734	6.68078	5.41137	1.15379	0.332313
245333_at	AT4G14615	similar to unknown protein [Arabidopsis thaliana] (TAIR:AT1G52825.1); similar to unnamed protein product [Vitis vinifera] (GB:CAO71274.1)	7.71586	3.83686	24.6539	2.12494	2.87791	0.923881	158.113	26.8526	2.68106	6.41333	1.35771	0.0139824
245334_at	AT4G15800	RALFL33 (RALF-LIKE 33)	3.32179	1.11979	213.145	19.9314	1.10059	0.507203	928.896	159.1	3.01819	4.35804	1.1163	0.328856
245337_at	AT4G16566	histidine triad family protein / HIT family protein	6.82957	3.1163	18.8384	1.81291	3.27926	3.07195	88.4816	12.913	2.08266	4.69688	0.608942	0.00327581
245339_at	AT4G16120	ATSEB1	6.15009	3.20496	29.6376	0.905818	1.43762	0.753878	87.5291	13.3719	4.27797	2.95331	0.68518	0.00185532
245344_at	AT4G15475	F-box family protein (FBL4)	1.89672	0.384755	56.6187	2.28677	0.702052	0.13715	207.235	24.9718	2.70167	3.66019	0.903886	0.262167
245349_at	AT4G16690	esterase/lipase/thioesterase family protein	7.1207	5.98211	91.444	8.54705	1.00336	0.538836	335.837	77.114	7.09684	3.67259	1.07715	0.730287
245350_at	AT4G16830	nuclear RNA-binding protein (RGGA)	6.71604	6.38936	72.1437	1.67469	2.36309	1.51932	215.825	14.7873	2.84206	2.9916	1.14133	0.121951
245351_at	AT4G17640	CKB2 (casein kinase II beta chain 2); protein kinase CK2 regulator	3.60665	1.0596	123.372	3.53284	1.32745	0.143647	439.496	95.2838	2.71697	3.56237	0.960108	0.652741
245358_at	AT4G15900	PRL1 (PLEIOTROPIC REGULATORY LOCUS 1); nucleotide binding	4.83081	1.93722	44.1817	4.7661	3.47085	1.75998	128.983	11.6653	1.39183	2.91938	0.914776	0.615736
245359_at	AT4G14430	enoyl-CoA hydratase/isomerase family protein	3.92509	1.02497	63.5335	10.5006	0.705002	0.113346	231.411	18.1868	5.56749	3.64236	1.0032	0.972508
245360_at	AT4G16330	oxidoreductase, 2OG-Fe(II) oxygenase family protein	3.85049	0.922763	83.4554	3.56922	0.912274	0.120856	412.493	49.146	4.22076	4.94267	1.14139	0.201837
245361_at	AT4G17790	similar to unknown protein [Arabidopsis thaliana] (TAIR:AT1G71940.1); similar to hypothetical protein 23.t00026 [Brassica oleracea] (GB:ABD65614.1); contains InterPro domain SNARE associated Golgi protein (InterPro:IPR015414)	2.42064	0.776512	70.508	2.20831	1.042	0.241872	313.841	41.514	2.32306	4.45114	0.940288	0.454196
245362_at	AT4G17460	HAT1 (homeobox-leucine zipper protein 1); DNA binding / transcription factor	1.32293	0.369648	61.9467	9.36175	1.14842	0.325481	155.638	19.9865	1.15195	2.51245	1.08044	0.717221
245366_at	AT4G14965	ATMAPR4 (ARABIDOPSIS THALIANA MEMBRANE-ASSOCIATED PROGESTERONE BINDING PROTEIN 4); heme binding / transition metal ion binding	10.051	7.22187	21.8961	0.29534	2.59964	1.24337	126.911	10.6563	3.8663	5.79604	1.03201	0.757923
245370_at	AT4G16840	similar to unknown protein [Arabidopsis thaliana] (TAIR:AT2G35658.3); similar to unknown protein [Arabidopsis thaliana] (TAIR:AT2G35658.2); similar to unknown protein [Arabidopsis thaliana] (TAIR:AT2G35658.1)	5.60368	4.39475	22.525	0.941242	0.783115	0.232535	87.3514	25.013	7.15563	3.87798	0.671189	0.000207501
245374_at	AT4G17620	glycine-rich protein	5.84648	2.7367	103.379	17.225	1.61098	0.76202	312.15	92.6866	3.62915	3.01948	0.918024	0.552799
245379_at	AT4G17750	HSF1 (ARABIDOPSIS HEAT SHOCK FACTOR 1); DNA binding / transcription factor	2.07409	0.54011	16.0688	0.903547	1.02659	0.353358	56.4977	5.52059	2.02038	3.516	1.28337	0.13453
245382_at	AT4G17800	DNA-binding protein-related	7.2129	6.76169	16.8542	4.37243	2.86174	1.60792	58.2604	15.0251	2.52046	3.45673	0.959185	0.787486
245390_at	AT4G17650	aromatic-rich family protein	8.52648	3.74557	49.0954	4.82194	1.83619	1.45346	142.373	15.7935	4.64357	2.89992	0.87724	0.375163
245391_at	AT4G16520	ATG8F (AUTOPHAGY 8F); microtubule binding	2.53493	0.325197	243.955	7.04793	0.742578	0.0892869	1026.2	54.9319	3.41369	4.20649	0.649437	5.95062e-05
245395_at	AT4G17420	similar to unknown protein [Arabidopsis thaliana] (TAIR:AT5G47420.1); similar to hypothetical protein 31.t00054 [Brassica oleracea] (GB:ABD65092.1); contains InterPro domain Protein of unknown function DUF124 (InterPro:IPR002838); contains InterPro domain Tryptophan RNA-binding attenuator protein-like (InterPro:IPR016031)	7.56973	6.18869	28.0569	1.29767	1.37288	0.615967	160.255	21.0531	5.51374	5.7118	1.10745	0.459718
245398_at	AT4G14900	hydroxyproline-rich glycoprotein family protein	4.87773	1.83141	59.6665	1.56295	0.977787	0.352254	170	20.2033	4.98854	2.84917	0.631497	0.0433836
245400_at	AT4G17040	ATP-dependent Clp protease proteolytic subunit, putative	29.1267	25.7038	81.6524	6.51375	8.9004	8.23409	397.788	45.1448	3.27251	4.87173	0.788767	0.0162334
245404_at	AT4G17610	tRNA/rRNA methyltransferase (SpoU) family protein	5.03615	2.89919	26.5772	1.66401	2.29332	1.91538	89.5636	12.2249	2.196	3.36994	0.779905	0.0211161
245405_at	AT4G17150	similar to unknown protein [Arabidopsis thaliana] (TAIR:AT4G14290.1); similar to unnamed protein product [Vitis vinifera] (GB:CAO23689.1); contains domain PTHR12277:SF9 (PTHR12277:SF9); contains domain PTHR12277 (PTHR12277); contains domain SSF53474 (SSF53474); contains domain G3DSA:3.40.50.1820 (G3DSA:3.40.50.1820)	3.31437	1.73392	16.4864	0.909901	0.657522	0.225902	59.5803	3.72701	5.04069	3.6139	0.778138	0.134878
245407_at	AT4G17170	AT-RAB2 (Arabidopsis Rab GTPase homolog B1c); GTP binding	7.26547	2.53778	53.639	2.53753	2.80667	1.01311	188.888	14.9059	2.58865	3.52146	0.901709	0.102463
245408_at	AT4G17180	glycosyl hydrolase family 17 protein	2.80118	2.00835	26.683	1.3117	1.28756	0.373272	94.4836	18.5522	2.17557	3.54097	1.0804	0.311251
245416_at	AT4G17350	similar to unknown protein [Arabidopsis thaliana] (TAIR:AT5G47440.1); similar to hypothetical protein 31.t00035 [Brassica oleracea] (GB:ABD65121.1); contains InterPro domain Pleckstrin-like, plant (InterPro:IPR013666); contains InterPro domain Protein of unknown function DUF828, plant (InterPro:IPR008546); contains InterPro domain Pleckstrin-like (InterPro:IPR001849)	4.35503	1.64392	30.7153	3.96326	1.62465	1.50686	44.9324	6.81226	2.6806	1.46287	0.499142	0.00694507
245428_at	AT4G17570	zinc finger (GATA type) family protein	2.91593	1.53022	29.9696	2.66785	0.85284	0.401672	71.1922	10.1297	3.41909	2.37548	0.725268	0.00756428
245430_at	AT4G17060	unknown protein	3.12623	1.6083	62.1166	2.25752	0.945562	0.382114	151.241	32.3818	3.30621	2.43479	0.68151	0.109116
245431_at	AT4G17080	MORN (Membrane Occupation and Recognition Nexus) repeat-containing protein /phosphatidylinositol-4-phosphate 5-kinase-related	1.22862	0.254767	360.536	63.1121	0.749424	0.26908	390.143	38.5812	1.63942	1.08212	0.599215	0.0388946
245438_at	AT4G16650	similar to unknown protein [Arabidopsis thaliana] (TAIR:AT1G76270.1); similar to hypothetical protein [Vitis vinifera] (GB:CAN66567.1); similar to OSIGBa0122F23.8 [Oryza sativa (indica cultivar-group)] (GB:CAH67151.1); similar to OSJNBa0010H02.2 [Oryza sativa (japonica cultivar-group)] (GB:CAE01682.2); contains InterPro domain Protein of unknown function DUF246, plant (InterPro:IPR004348)	7.71188	3.16931	25.9727	0.384835	2.30346	1.05928	84.94	7.71108	3.34795	3.27035	0.754914	0.0852061
245442_at	AT4G16710	glycosyltransferase family protein 28	4.71282	3.04387	9.86307	2.0368	0.764625	0.144206	70.1112	10.5457	6.16357	7.10846	0.911137	0.486291
245446_at	AT4G16800	enoyl-CoA hydratase, putative	2.74788	0.515717	19.9334	0.533033	3.06475	1.57569	76.7453	16.1305	0.896607	3.85009	1.399	0.000728289
245448_at	AT4G16860	RPP4 (RECOGNITION OF PERONOSPORA PARASITICA 4)	5.31474	4.26097	20.6453	4.91557	0.36338	0.0769276	78.9523	18.0421	14.6258	3.82422	0.812469	0.364343
245451_at	AT4G16890	SNC1 (SUPPRESSOR OF NPR1-1, CONSTITUTIVE 1)	4.54827	3.38472	33.781	3.48512	1.43414	0.979645	80.7086	15.7459	3.17143	2.38917	0.835234	0.437127
245456_at	AT4G16950	RPP5 (RECOGNITION OF PERONOSPORA PARASITICA 5)	4.19073	2.81517	190.071	28.8966	0.932064	0.480239	333.689	69.5418	4.49618	1.75561	0.78153	0.0707464
245460_at	AT4G16990	disease resistance protein (TIR-NBS class), putative	2.65746	1.17331	11.9306	2.93997	1.23693	1.06851	36.0941	12.4253	2.14844	3.02534	1.07536	0.719847
245462_at	AT4G17020	transcription factor-related	2.88355	2.59658	4.33031	2.17336	1.7584	1.39705	10.4166	2.63841	1.63987	2.40551	1.04922	0.878573
245463_at	AT4G17030	ATEXLB1 (ARABIDOPSIS THALIANA EXPANSIN-LIKE B1)	3.915	2.86754	8.0677	0.614046	2.46845	1.85424	18.7714	2.14086	1.58601	2.32673	0.523651	0.00185753
245477_at	AT4G16110	ARR2 (ARABIDOPSIS RESPONSE REGULATOR 2); transcription factor/ two-component response regulator	3.94442	2.99377	15.9837	4.96758	1.6504	1.28679	45.2661	5.30888	2.38999	2.83202	1.06815	0.687975
245478_at	AT4G16130	ARA1 (ARABINOSE KINASE); ATP binding / galactokinase	6.67158	2.82229	38.7805	10.0333	2.00965	0.763086	100.155	18.13	3.31977	2.58261	0.786824	0.0491469
245479_at	AT4G16140	proline-rich family protein	2.78667	1.07922	89.7288	2.06086	1.12246	0.503549	190.257	20.8115	2.48265	2.12035	0.713637	0.0763803
245480_at	no_match	no_match	3.76378	1.84667	18.3417	2.0376	2.45476	2.1034	61.6644	3.82502	1.53326	3.36198	1.70449	0.0377175
245481_at	AT4G16170	similar to unknown protein [Arabidopsis thaliana] (TAIR:AT3G28720.1); similar to unnamed protein product [Vitis vinifera] (GB:CAO44926.1)	9.05635	4.67949	30.4745	5.09126	2.57947	1.47513	95.6104	9.01786	3.51094	3.13739	1.37395	0.0272976
245484_at	AT4G16210	enoyl-CoA hydratase/isomerase family protein	4.92178	3.53486	29.0004	5.5266	1.21208	0.477441	118.832	36.7298	4.0606	4.09759	0.722303	0.106199
245487_at	AT4G16250	PHYD (PHYTOCHROME DEFECTIVE D); G-protein coupled photoreceptor/ signal transducer	4.84635	3.07504	52.9793	6.21162	0.886528	0.201554	141.173	22.5573	5.46666	2.66468	0.907449	0.567628
245489_at	AT4G16280	FCA; RNA binding	16.5402	14.9024	19.2936	1.35117	0.744681	0.137052	73.2828	15.3555	22.2112	3.7983	0.842317	0.151231
245496_at	AT4G16440	iron hydrogenase family protein	7.5004	3.15515	65.1726	1.95553	1.06562	0.18871	267.503	58.2393	7.03852	4.10453	0.915457	0.224239
245499_at	AT4G16480	ATINT4 (INOSITOL TRANSPORTER 4); carbohydrate transmembrane transporter/ myo-inositol:hydrogen symporter/ sugar:hydrogen ion symporter	2.80661	1.14708	29.8553	0.925082	1.35667	0.451342	63.6784	9.32071	2.06874	2.1329	0.863259	0.336693
245504_at	AT4G15660	glutaredoxin family protein	2.60241	1.12067	68.0543	18.7842	0.853656	0.324449	220.656	67.8031	3.04855	3.24235	1.43587	0.0302055
245506_at	AT4G15700	glutaredoxin family protein	2.22028	0.581056	65.3118	3.72011	4.15534	4.03702	185.4	74.1614	0.534321	2.83869	1.27038	0.028792
245513_at	AT4G15780	ATVAMP724 (Arabidopsis thaliana vesicle-associated membrane protein 724)	2.63915	0.560685	14.434	6.88087	0.901166	0.183149	57.7327	4.44048	2.9286	3.99978	0.848183	0.238402
245517_at	AT4G15840	protein binding	3.77663	2.73816	24.8086	3.09986	2.39904	1.15471	107.24	9.77969	1.57423	4.32269	1.42359	0.0145105
245518_at	AT4G15850	ATRH1 (Arabidopsis thaliana RNA helicase 1); ATP-dependent helicase	4.16433	2.61462	18.2719	1.58965	3.83515	2.99538	53.7209	12.9989	1.08583	2.94008	0.819149	0.131723
245521_at	AT4G15880	ESD4 (EARLY IN SHORT DAYS 4); cysteine-type peptidase	5.99191	3.49263	62.8256	7.06633	3.24305	1.13947	171.164	12.1803	1.84761	2.72444	1.08946	0.449695
245522_at	AT4G15890	binding	3.92555	2.97436	12.4491	1.27247	1.87719	1.82805	31.3785	10.7533	2.09119	2.52055	0.938659	0.839428
245523_at	AT4G15910	ATDI21 (Arabidopsis thaliana drought-induced 21)	13.0859	3.59011	33.0427	2.55289	2.53586	0.914196	50.0201	16.147	5.16034	1.5138	0.682819	0.00469594
245526_at	AT4G15950	similar to unknown protein [Arabidopsis lyrata] (GB:AAN46277.1); contains domain PTHR21297 (PTHR21297)	3.46619	1.28492	13.0246	2.95213	1.35	1.0568	42.3295	9.7735	2.56755	3.24997	0.612573	0.0191057
245528_at	AT4G15530	PPDK (PYRUVATE ORTHOPHOSPHATE DIKINASE); kinase/ pyruvate, phosphate dikinase	3.75688	1.49287	496.565	28.9065	0.859968	0.141518	1353.79	154.291	4.36863	2.72631	0.733846	0.0443469
245529_at	AT4G15570	tRNA-splicing endonuclease positive effector-related	5.60257	3.33828	19.724	4.65992	3.83274	3.60523	58.3812	5.8285	1.46177	2.95991	1.09341	0.517365
245543_at	AT4G15260	UDP-glucoronosyl/UDP-glucosyl transferase family protein	2.27745	0.396711	23.7697	4.07095	1.92877	1.3296	28.8906	8.10347	1.18078	1.21544	2.09039	0.0309284
245556_at	AT4G15400	transferase family protein	5.68283	3.39042	3.71386	0.473185	2.82611	1.96826	17.0441	1.36706	2.01083	4.58934	1.37384	0.262331
245558_at	AT4G15430	similar to early-responsive to dehydration protein-related / ERD protein-related [Arabidopsis thaliana] (TAIR:AT4G04340.1); similar to early-responsive to dehydration protein-related / ERD protein-related [Arabidopsis thaliana] (TAIR:AT4G04340.3); similar to early-responsive to dehydration protein-related / ERD protein-related [Arabidopsis thaliana] (TAIR:AT3G21620.1); similar to unnamed protein …	1.52001	0.219588	62.1063	12.5301	2.6321	1.5613	196.032	12.2344	0.577487	3.1564	1.39002	0.0144605
245562_at	AT4G15520	tRNA/rRNA methyltransferase (SpoU) family protein	2.88161	1.65078	35.1371	5.45431	1.0035	0.437715	135.797	28.5697	2.87156	3.86477	0.886588	0.621245
245565_at	AT4G14605	mitochondrial transcription termination factor-related / mTERF-related	3.6502	1.48933	28.7757	3.10234	2.53719	1.86132	68.9071	15.8186	1.43868	2.39463	0.938927	0.658894
245569_at	AT4G14660	RNA polymerase Rpb7 N-terminal domain-containing protein	2.09335	0.37582	18.5214	1.68108	1.48307	1.03863	25.6916	1.34889	1.4115	1.38714	0.422939	0.00100637
245572_at	AT4G14720	PPD2 (PEAPOD 2)	1.18466	0.145559	39.5245	4.51849	0.57948	0.0885	144.579	15.2308	2.04435	3.65796	1.39276	0.0167529
245575_at	AT4G14760	M protein repeat-containing protein	8.27823	6.26914	39.5493	10.9815	2.39803	1.5644	123.343	38.7998	3.4521	3.11871	1.21431	0.119229
245583_at	AT4G14920	PHD finger transcription factor, putative	2.44277	0.642302	41.743	3.88966	0.615212	0.163135	157.909	15.8748	3.97062	3.78288	1.04533	0.650036
245592_at	AT4G14540	CCAAT-box binding transcription factor subunit B (NF-YB) (HAP3 ) (AHAP3) family	2.15916	0.67256	150.444	18.5314	0.773547	0.149428	472.579	67.7767	2.79124	3.14122	0.94742	0.670881
245593_at	AT4G14550	IAA14 (SOLITARY ROOT); transcription factor	4.60992	1.94571	27.0198	0.307861	1.62098	1.25301	67.6898	36.2154	2.8439	2.50519	0.661814	0.02574
245599_at	AT4G14220	zinc finger (C3HC4-type RING finger) family protein	6.5218	5.4767	22.9121	3.29229	0.891337	0.364265	51.2342	5.78873	7.31687	2.23612	0.830458	0.287197
245608_at	AT4G14350	protein kinase family protein	2.39813	1.57539	39.4547	6.11626	1.81375	1.54544	115.327	6.01002	1.32219	2.92301	1.36962	0.0334212
245612_at	AT4G14440	enoyl-CoA hydratase/isomerase family protein	9.36609	5.69978	102.399	2.90805	1.65082	0.699232	369.005	22.6076	5.6736	3.60359	0.680118	0.019426
245625_at	AT4G14160	transport protein, putative	6.60918	3.21782	48.7198	3.74917	4.43753	2.07192	161.271	14.1404	1.48938	3.31017	1.36517	0.002828
245626_at	AT1G56700	pyrrolidone-carboxylate peptidase family protein	14.0364	9.97012	216.137	19.3356	1.66961	0.767749	828.401	38.541	8.40699	3.83276	0.863207	0.129597
245632_at	AT1G25290	rhomboid family protein	5.26129	4.83062	12.9686	2.55949	1.01898	0.336299	39.6438	1.94201	5.16327	3.05691	1.15664	0.581587
245633_at	AT1G25280	AtTLP10 (TUBBY LIKE PROTEIN 10); phosphoric diester hydrolase/ transcription factor	2.7176	0.609535	98.0495	2.88757	1.11255	0.398516	334.251	68.7995	2.44268	3.409	1.07979	0.30203
245637_at	AT1G25230	purple acid phosphatase family protein	2.2676	0.571483	191.743	10.2781	0.72777	0.086498	436.526	62.6761	3.11582	2.27662	0.665413	0.00402073
245638_s_at	AT1G24822;AT1G25097;AT1G24996	[AT1G24822, similar to unknown protein [Arabidopsis thaliana] (TAIR:AT1G25097.1)];[AT1G25097, similar to unknown protein [Arabidopsis thaliana] (TAIR:AT1G24822.1)];[AT1G24996, similar to unknown protein [Arabidopsis thaliana] (TAIR:AT1G25097.1); similar to unknown protein [Arabidopsis thaliana] (TAIR:AT1G24822.1)]	4.50793	1.80086	17.2694	2.6958	0.975972	0.356628	106.335	25.3517	4.61891	6.15741	1.08867	0.212793
245639_at	AT1G25260	acidic ribosomal protein P0-related	14.4976	7.34529	403.302	27.6944	4.72672	2.581	1124.03	173.475	3.06716	2.78707	0.843534	0.0120008
245642_at	AT1G25275	similar to unnamed protein product [Vitis vinifera] (GB:CAO43403.1)	2.87975	0.709799	314.001	19.9462	0.680988	0.0562696	991.707	184.706	4.22878	3.15829	0.928839	0.316377
245644_at	AT1G25320	leucine-rich repeat transmembrane protein kinase, putative	2.62916	1.21481	18.8671	2.22651	0.571324	0.149296	76.2718	11.5543	4.60187	4.04259	0.752603	0.0991565
245649_at	AT1G24706	similar to putative THO complex 2 [Oryza sativa (japonica cultivar-group)] (GB:BAD87730.1); similar to hypothetical protein OsI_004810 [Oryza sativa (indica cultivar-group)] (GB:EAY76963.1); similar to predicted protein [Physcomitrella patens subsp. patens] (GB:EDQ69221.1); contains domain THO2 PROTEIN (PTHR21597)	8.64065	4.46843	31.7427	1.47187	3.76185	2.94777	77.8312	16.6514	2.29692	2.45194	0.857745	0.148227
245651_s_at	AT1G24881;AT1G24800;AT1G25055;AT1G25141;AT1G25211	[AT1G24881, Identical to F-box/Kelch-repeat protein At1g24795/At1g24885/At1g25056/At1g25143/At1g25215 [Arabidopsis Thaliana] (GB:Q9FXK7); similar to unknown protein [Arabidopsis thaliana] (TAIR:AT1G25211.1); similar to unknown protein [Arabidopsis thaliana] (TAIR:AT1G24800.1); similar to unknown protein [Arabidopsis thaliana] (TAIR:AT1G25055.1); similar to class S F-box protein [Nicotiana alata] …	6.45646	4.14211	336.764	40.4075	1.09597	0.1663	1084.5	91.6617	5.89108	3.22035	0.94705	0.655166
245659_at	AT1G28260	binding	2.48048	0.584872	31.5009	4.39649	0.482321	0.081991	151.976	24.7632	5.14281	4.82451	0.802623	0.0439085
245660_at	AT1G28240	similar to unknown protein [Arabidopsis thaliana] (TAIR:AT1G53040.1); similar to unknown protein [Arabidopsis thaliana] (TAIR:AT1G53040.2); similar to hypothetical protein [Vitis vinifera] (GB:CAN81089.1); contains InterPro domain Protein of unknown function DUF616 (InterPro:IPR006852)	2.0499	0.624816	34.9056	3.3452	0.902471	0.419976	137.675	77.0067	2.27143	3.9442	1.60266	0.0486684
245665_at	AT1G28250	similar to hypothetical protein [Oryza sativa (japonica cultivar-group)] (GB:BAC84779.1)	4.08103	1.86915	29.638	1.82608	1.16333	0.333153	87.7658	3.00909	3.50806	2.96126	0.670716	0.0177221
245666_at	AT1G28280	VQ motif-containing protein	4.23376	1.27011	84.5184	3.81708	0.658786	0.141084	257.855	15.6106	6.42661	3.05087	0.838842	0.00956518
245667_at	AT1G28200	FIP1 (FH INTERACTING PROTEIN 1)	7.66311	5.82223	44.7795	1.37831	1.50776	0.466794	249.881	7.05627	5.08244	5.58025	0.949682	0.491893
245668_at	AT1G28330	DRM1 (DORMANCY-ASSOCIATED PROTEIN 1)	2.6036	1.7045	28.3727	3.58097	0.882222	0.356053	96.3667	12.333	2.95119	3.39646	2.10863	0.0396176
245678_at	AT1G56610	syntaxin-related family protein	5.39139	3.50592	28.5165	2.35463	1.18077	0.545804	125.581	19.2144	4.56598	4.40381	1.63355	0.0299747
245679_at	AT1G56590	clathrin adaptor complexes medium subunit family protein	3.08797	1.01042	44.2419	6.63642	0.923582	0.220366	164.346	21.8063	3.34347	3.71471	0.902555	0.358659
245681_at	AT1G56560	beta-fructofuranosidase, putative / invertase, putative / saccharase, putative / beta-fructosidase, putative	14.2471	11.0429	88.319	3.96125	1.50052	0.520924	271.592	21.6982	9.49476	3.07513	0.832326	0.0402507
245682_at	AT5G08750	zinc finger (C3HC4-type RING finger) family protein	5.89367	4.10792	43.399	2.28064	0.99524	0.286358	231.5	44.9985	5.92185	5.33423	1.27406	0.0187029
245683_at	AT5G22030	ubiquitin-specific protease 8, putative (UBP8)	3.98651	1.57751	59.5345	6.89971	1.59997	0.916611	172.657	54.9164	2.49162	2.90012	1.11633	0.336058
245684_at	AT5G22000	CIC7E11; protein binding / zinc ion binding	2.75969	1.10966	121.509	13.5837	0.721421	0.10902	567.658	106.25	3.82535	4.67174	1.11857	0.446903
245685_at	AT5G22220	E2F1; transcription factor	3.02286	1.12832	17.5004	1.45167	1.36412	0.824928	49.7046	4.62946	2.21597	2.8402	1.06545	0.596348
245687_at	AT1G28320	DEG15; endopeptidase	2.68508	0.887321	35.7349	1.42756	1.28514	0.338073	150.901	22.525	2.08933	4.22279	1.36125	0.0164149
245691_at	AT5G04240	ELF6 (EARLY FLOWERING 6); transcription factor	2.21254	0.648851	85.6008	6.19782	0.534383	0.0693697	322.862	42.0849	4.14037	3.77172	1.01989	0.857263
245693_at	AT5G04260	thioredoxin family protein	6.38028	5.25953	33.9709	5.77034	4.99948	3.20774	166.173	8.81182	1.27619	4.89163	1.27832	0.0816727
245694_at	AT5G04170	calcium-binding EF hand family protein	5.2016	2.77734	21.1554	5.42807	2.77725	1.54555	85.9537	12.1773	1.87294	4.06297	1.23218	0.0764242
245695_at	AT5G04270	zinc ion binding	1.91247	0.337972	19.8531	3.22883	1.02383	0.475574	41.919	3.94945	1.86795	2.11145	0.658336	0.0221569
245696_at	AT5G04190	PKS4 (PHYTOCHROME KINASE SUBSTRATE 4)	1.10734	0.205884	49.8387	1.36319	0.600618	0.204732	142.818	47.7753	1.84367	2.8656	0.992071	0.95054
245699_at	AT5G04250	OTU-like cysteine protease family protein	1.67738	0.484842	8.29349	0.607767	0.741127	0.1738	37.1354	4.2348	2.26328	4.47765	1.01815	0.8782
245702_at	AT5G04220	ATSYTC/NTMC2T1.3/NTMC2TYPE1.3/SYTC	5.06999	4.97156	21.225	1.7907	1.22216	0.826051	52.1046	12.7239	4.14838	2.45487	0.565418	0.0591634
245704_at	AT5G04290	KOW domain-containing transcription factor family protein	2.74655	1.2192	35.9004	5.15219	1.20563	0.838712	99.466	16.9707	2.2781	2.77061	1.27522	0.217887
245710_at	AT5G04330	cytochrome P450, putative / ferulate-5-hydroxylase, putative	4.67903	4.00631	8.74174	1.19275	1.08128	0.428013	36.5811	10.217	4.32732	4.18464	1.33419	0.214103
245716_at	AT5G08740	NDC1 (NAD(P)H DEHYDROGENASE C1); NADH dehydrogenase	5.56457	2.44303	43.5789	5.60455	4.29404	3.17571	80.0991	15.9537	1.29588	1.83803	0.844133	0.0374414
245721_s_at	AT1G73460;AT1G73450	[AT1G73460, protein kinase family protein];[AT1G73450, protein kinase, putative]	4.97848	4.82014	92.0644	5.74295	1.10547	0.408884	324.498	75.194	4.50349	3.52468	1.19938	0.139739
245723_at	AT1G73400	pentatricopeptide (PPR) repeat-containing protein	1.8214	0.839229	17.5278	2.45878	0.582726	0.229276	44.9651	3.37563	3.12566	2.56535	0.922084	0.721791
245727_at	AT1G73350	similar to Os02g0637900 [Oryza sativa (japonica cultivar-group)] (GB:NP_001047530.1); similar to unknown [Picea sitchensis] (GB:ABK22187.1)	6.11975	3.18987	29.4655	1.47383	3.6081	3.34072	81.7681	14.9079	1.69611	2.77505	0.877921	0.124363
245730_at	AT1G73470	similar to unnamed protein product [Vitis vinifera] (GB:CAO68549.1)	7.21173	4.1133	22.0759	2.27595	3.30912	2.99755	71.7578	3.17546	2.17935	3.25051	1.20115	0.352391
245731_at	AT1G73500	ATMKK9 (Arabidopsis thaliana MAP kinase kinase 9); kinase	6.2468	4.90063	145.688	15.4913	0.400415	0.0981771	183.544	8.66566	15.6008	1.25984	0.367376	0.00159247
245732_at	AT1G73440	calmodulin-related	3.23596	1.25724	27.4049	3.03185	0.86303	0.15153	69.1932	8.87903	3.74953	2.52485	0.966335	0.659618
245733_at	AT1G73380	similar to unnamed protein product [Vitis vinifera] (GB:CAO62045.1); contains InterPro domain Protein of unknown function DUF1308 (InterPro:IPR010733)	1.44298	0.327235	28.2536	1.8715	0.540825	0.086512	112.692	13.3275	2.6681	3.98859	0.834642	0.0870153
245739_at	AT1G44110	CYCA1;1 (CYCLIN A1;1); cyclin-dependent protein kinase regulator	5.94393	3.87582	29.1609	3.42669	2.25982	2.05481	25.0329	3.30459	2.63027	0.858438	0.400177	0.00171259
245740_at	AT1G44100	AAP5 (amino acid permease 5); amino acid transmembrane transporter	5.99685	4.41243	89.7133	6.35593	1.0742	0.320802	346.037	49.7065	5.5826	3.85715	1.04775	0.388708
245744_at	AT1G51110	plastid-lipid associated protein PAP / fibrillin family protein	8.12842	4.5722	22.5789	2.72668	9.37134	6.32128	40.1283	6.87852	0.86737	1.77725	0.967234	0.780041
245751_s_at	AT1G25682;AT1G25988	[AT1G25682, cell cycle control protein-related];[AT1G25988, similar to cell cycle control protein-related [Arabidopsis thaliana] (TAIR:AT1G25682.1); similar to unnamed protein product [Vitis vinifera] (GB:CAO42082.1); contains InterPro domain Protein of unknown function DUF572 (InterPro:IPR007590)]	3.97953	1.94875	42.0304	5.9821	1.92476	0.800522	154.638	21.8326	2.06754	3.67919	1.27886	0.0458905
245756_at	AT1G35190	oxidoreductase, 2OG-Fe(II) oxygenase family protein	7.33981	2.50142	36.477	4.04126	2.93587	0.694369	176.618	2.73499	2.50005	4.8419	1.18671	0.00870288
245757_at	AT1G35140	PHI-1 (PHOSPHATE-INDUCED 1)	2.01782	1.07778	204.185	63.7154	0.480793	0.134122	230.255	58.087	4.19685	1.12768	0.401751	0.0714478
245758_at	AT1G32240	KAN2 (KANADI 2); DNA binding / transcription factor	2.30961	1.15803	38.5682	3.28741	0.687567	0.231359	126.799	12.3042	3.3591	3.28765	1.22554	0.188435
245759_at	AT1G66900	similar to unknown protein [Arabidopsis thaliana] (TAIR:AT5G38220.1); similar to unknown protein [Arabidopsis thaliana] (TAIR:AT5G38220.3); similar to hypothetical protein [Vitis vinifera] (GB:CAN82502.1); contains domain PTHR12277:SF8 (PTHR12277:SF8); contains domain PTHR12277 (PTHR12277); contains domain SSF53474 (SSF53474); contains domain G3DSA:3.40.50.1820 (G3DSA:3.40.50.1820)	2.10817	0.666227	62.8629	8.98455	0.928796	0.421159	192.247	39.7495	2.26978	3.05819	0.939905	0.573575
245760_s_at	AT1G66920;AT1G66910	[AT1G66920, serine/threonine protein kinase, putative];[AT1G66910, protein kinase, putative]	1.85896	1.04513	19.2363	5.6548	0.558322	0.0997712	82.8903	22.3256	3.32955	4.30906	1.44709	0.102831
245761_at	AT1G66890	similar to 50S ribosomal protein-related [Arabidopsis thaliana] (TAIR:AT5G16200.1); similar to hypothetical protein [Vitis vinifera] (GB:CAN81684.1)	2.05702	0.354999	43.0331	1.70589	0.758697	0.127521	96.4223	7.37012	2.71125	2.24065	0.70587	0.0141896
245763_at	AT1G27850	similar to unknown protein [Arabidopsis thaliana] (TAIR:AT2G40070.1); similar to unnamed protein product [Vitis vinifera] (GB:CAO46662.1)	3.75522	2.79098	57.0236	5.47484	0.991554	0.507848	123.488	19.672	3.78721	2.16556	0.69024	0.0567275
245764_s_at	AT1G19750;AT1G27840	[AT1G19750, transducin family protein / WD-40 repeat family protein];[AT1G27840, ATCSA-1; nucleotide binding]	2.37768	0.807877	9.43512	0.923525	1.4291	0.669551	23.7577	3.33159	1.66376	2.51801	0.872906	0.330985
245765_at	AT1G33600	leucine-rich repeat family protein	2.61354	1.00608	148.822	10.469	0.490037	0.0808964	349.223	21.3872	5.33336	2.34658	0.469192	0.0106386
245768_at	AT1G33590	disease resistance protein-related / LRR protein-related	2.97801	1.80744	139.39	10.8389	0.799511	0.123986	239.315	37.799	3.72479	1.71687	0.728345	0.116854
245772_at	AT1G30300	similar to phosphonate metabolism protein-related [Arabidopsis thaliana] (TAIR:AT4G03610.1); similar to unnamed protein product [Vitis vinifera] (GB:CAO40361.1); contains domain SSF56281 (SSF56281); contains domain G3DSA:3.60.15.10 (G3DSA:3.60.15.10)	3.66337	1.16189	12.9032	3.36914	0.801044	0.127822	71.7146	0.26436	4.57325	5.55789	1.03833	0.755024
245773_at	AT1G30290	pseudogene of unknown protein	4.77804	3.12447	36.7633	2.7704	0.957398	0.168195	126.049	14.8874	4.99065	3.42866	0.858511	0.171328
245774_at	AT1G30210	TCP24; transcription factor	6.95894	5.73789	21.1619	4.15916	2.06115	0.871629	70.6991	14.735	3.37625	3.34087	1.15435	0.570971
245775_at	AT1G30270	CIPK23 (CBL-INTERACTING PROTEIN KINASE 23); kinase	4.12823	2.30985	23.7963	2.20025	1.66992	0.618768	109.673	5.30542	2.4721	4.60882	1.38938	0.0895783
245776_at	AT1G30260	AGL79 (AGAMOUS-LIKE 79)	3.9337	1.7059	21.7226	2.11643	0.625068	0.16086	174.422	34.0294	6.29323	8.02953	1.27955	0.12167
245780_at	AT1G45688	similar to unknown protein [Arabidopsis thaliana] (TAIR:AT5G42860.1); similar to H0814G11.12 [Oryza sativa (indica cultivar-group)] (GB:CAJ86345.1); similar to CAA30379.1 protein [Oryza sativa] (GB:CAB53482.1)	11.7885	6.38225	193.597	9.65271	5.45326	3.26351	885.413	47.2017	2.16172	4.57349	1.40583	0.0118258
245781_at	AT1G45976	SBP1 (S-RIBONUCLEASE BINDING PROTEIN 1); protein binding / zinc ion binding	2.60067	0.80049	76.3919	5.96652	0.824972	0.201467	351.524	59.5096	3.15243	4.60159	1.13282	0.381781
245784_at	AT1G32190	similar to unknown protein [Arabidopsis thaliana] (TAIR:AT2G24320.1); similar to unnamed protein product [Vitis vinifera] (GB:CAO63335.1); contains InterPro domain Alpha/beta hydrolase fold-1 (InterPro:IPR000073)	1.1709	0.19644	43.4833	2.56861	0.576954	0.160068	98.5398	10.1791	2.02945	2.26615	0.796983	0.18991
245786_at	AT1G32150	bZIP transcription factor family protein	2.86914	1.71384	26.8909	3.20908	1.74123	0.80479	92.1271	16.0363	1.64777	3.42596	1.18974	0.188008
245787_at	AT1G32130	similar to IWS1 C-terminus family protein [Arabidopsis thaliana] (TAIR:AT4G19000.1); similar to hypothetical protein [Vitis vinifera] (GB:CAN83660.1); contains InterPro domain IWS1, C-terminal (InterPro:IPR008654)	6.35524	3.41036	65.8135	8.35921	1.02556	0.348865	324.74	28.1726	6.19685	4.93425	0.929376	0.460167
245788_at	AT1G32120	similar to unknown protein [Arabidopsis thaliana] (TAIR:AT4G16050.1); similar to unknown protein [Arabidopsis thaliana] (TAIR:AT1G51538.1); similar to unnamed protein product [Vitis vinifera] (GB:CAO49973.1); similar to hypothetical protein [Vitis vinifera] (GB:CAN68559.1); contains InterPro domain Protein of unknown function DUF716 (InterPro:IPR006904); contains InterPro domain Protein of unknow…	4.18474	2.14081	21.6905	0.280394	1.10153	0.569002	54.3655	10.3834	3.79902	2.50642	0.530792	0.00766878
245790_at	AT1G32200	ATS1 (ACYLTRANSFERASE 1)	13.4351	11.3259	143.369	12.3406	2.25421	0.898911	516.353	100.965	5.95999	3.60157	0.668074	0.0137622
245791_at	AT1G32210	ATDAD1 (DEFENDER AGAINST APOPTOTIC DEATH 1)	9.75479	4.45683	44.0495	2.71358	3.97365	3.59751	269.391	29.7601	2.45487	6.11564	0.987487	0.685529
245794_at	AT1G32170	XTR4 (XYLOGLUCAN ENDOTRANSGLYCOSYLASE 4); hydrolase, acting on glycosyl bonds	4.55669	1.57715	120.705	41.4729	1.42969	0.58638	279.295	70.6103	3.18719	2.31388	0.820185	0.197081
245795_at	AT1G32160	similar to unknown protein [Arabidopsis thaliana] (TAIR:AT3G17800.1); similar to unknown protein [Arabidopsis thaliana] (TAIR:AT3G17800.2); similar to unnamed protein product [Vitis vinifera] (GB:CAO63331.1); contains InterPro domain Protein of unknown function DUF760 (InterPro:IPR008479)	10.367	6.14308	143.38	6.69137	3.65722	2.58517	427.734	24.2142	2.83465	2.98322	0.903514	0.38158
245797_at	AT1G45230	defective chloroplasts and leaves protein-related / DCL protein-related	4.59204	2.59134	60.0148	12.7905	1.85497	0.839291	144.838	13.2444	2.47553	2.41337	0.764514	0.177438
245806_at	AT1G45474	LHCA5 (Photosystem I light harvesting complex gene 5)	9.07263	6.29824	223.493	76.1013	3.96475	2.25697	624.038	76.2424	2.28833	2.79221	0.825741	0.288236
245807_at	AT1G46768	RAP2.1 (related to AP2 1); DNA binding / transcription factor	8.11121	4.78333	14.6373	1.34926	1.49751	0.866564	24.1496	11.1051	5.41647	1.64987	0.49076	0.0151128
245808_at	AT1G58470	ATRBP1 (ARABIDOPSIS THALIANA RNA-BINDING PROTEIN 1); RNA binding	2.88036	1.65866	20.9998	1.99209	0.92206	0.458828	64.785	14.2139	3.12384	3.08503	0.758139	0.196387
245815_at	AT1G26090	ATP binding	4.10828	1.10216	11.3102	3.66994	2.55831	1.29038	38.4779	4.43829	1.60586	3.40206	0.686911	0.00326525
245817_at	AT1G26160	metal-dependent phosphohydrolase HD domain-containing protein	17.6725	13.4533	35.0656	1.47585	6.70433	6.37152	126.494	27.117	2.63598	3.60734	0.789748	0.0161866
245821_at	AT1G26270	phosphatidylinositol 3- and 4-kinase family protein	2.24531	0.809072	177.046	15.7376	0.746687	0.146977	418.716	95.8575	3.00703	2.36501	0.985652	0.908168
245822_at	AT1G26110	similar to unknown protein [Arabidopsis thaliana] (TAIR:AT5G45330.1); similar to hypothetical protein [Glycine max] (GB:BAB41197.1); contains domain PTHR13586 (PTHR13586)	6.69729	4.64938	148.891	8.8219	3.91433	3.25151	378.088	32.5092	1.71096	2.53936	1.24766	0.107904
245830_at	AT1G57790	F-box family protein	0.751666	0.0900592	34.0964	4.3856	0.370014	0.040418	146.611	26.4082	2.03145	4.2999	1.59376	0.00871766
245831_at	AT1G48840	similar to unknown protein [Arabidopsis thaliana] (TAIR:AT3G18350.1); similar to unnamed protein product [Vitis vinifera] (GB:CAO68070.1); similar to unknown protein [Oryza sativa (japonica cultivar-group)] (GB:AAT01350.1); similar to hypothetical protein [Vitis vinifera] (GB:CAN84081.1); contains InterPro domain Protein of unknown function DUF639 (InterPro:IPR006927)	6.29048	4.6573	22.1057	0.283554	1.11983	0.413451	95.0079	18.9965	5.61736	4.29789	1.30244	0.111395
245843_at	no_match	no_match	4.27568	1.90271	24.6075	3.12827	1.73829	0.695666	103.683	12.4602	2.45971	4.21348	1.07746	0.412432
245848_at	AT5G13480	FY	5.21145	3.00193	21.2598	1.06374	3.97304	3.21413	61.5903	18.3314	1.3117	2.89703	0.855139	0.129829
245851_at	AT5G13530	KEG (KEEP ON GOING); protein binding / protein kinase/ ubiquitin-protein ligase	2.14901	0.547872	41.6893	11.0503	0.647262	0.142696	96.0204	5.78054	3.32016	2.30324	1.05399	0.699638
245853_at	AT5G13500	similar to unknown protein [Arabidopsis thaliana] (TAIR:AT5G25265.1); similar to unnamed protein product [Vitis vinifera] (GB:CAO42819.1)	5.10558	2.44573	37.0108	1.39394	1.69065	0.936525	209.217	49.7416	3.0199	5.65287	1.04068	0.784153
245859_at	AT5G28290	ATNEK3; kinase	4.36581	2.84769	25.8837	2.72385	1.40605	0.796762	62.2156	5.03867	3.10502	2.40366	0.692331	0.12201
245861_at	AT5G28300	trihelix DNA-binding protein, putative	2.25371	0.899293	46.0013	1.76714	0.416236	0.111495	299.536	61.6928	5.41451	6.51147	1.06904	0.60715
245862_at	AT5G01010	similar to unnamed protein product [Vitis vinifera] (GB:CAO45344.1); contains InterPro domain emp24/gp25L/p24; (InterPro:IPR000348); contains InterPro domain GOLD (InterPro:IPR009038)	4.61995	2.26858	17.1117	3.29849	1.88424	0.795022	37.2909	7.56623	2.45189	2.17926	0.981204	0.910669
245863_s_at	AT1G58060;AT1G58050	[AT1G58060, helicase domain-containing protein];[AT1G58050, helicase domain-containing protein]	5.13059	4.51568	12.6401	3.74255	2.21937	1.80942	47.7112	8.31576	2.31173	3.77459	0.87573	0.645782
245866_s_at	AT1G57990;AT1G57980	[AT1G57990, ATPUP18 (Arabidopsis thaliana purine permease 18); purine transmembrane transporter];[AT1G57980, purine permease-related]	3.26794	3.17259	68.9671	29.7874	0.748303	0.651369	70.7273	21.5504	4.36714	1.02552	0.636504	0.390179
245868_at	AT1G58030	CAT2 (CATIONIC AMINO ACID TRANSPORTER 2); amino acid transmembrane transporter	2.37097	0.392087	115.967	12.79	0.573944	0.0732033	568.946	99.9346	4.13102	4.90609	1.31231	0.0468682
245870_at	AT1G26300	BSD domain-containing protein	3.18094	1.91123	11.4558	4.14021	1.06059	0.67065	47.8598	4.48084	2.99921	4.17777	1.18459	0.451163
245872_at	AT1G26300	BSD domain-containing protein	4.54728	2.92644	8.65684	0.252458	1.53988	0.829536	39.4511	2.83779	2.95301	4.55722	1.50688	0.0106885
245877_at	AT1G26220	GCN5-related N-acetyltransferase (GNAT) family protein	6.95946	3.23416	33.394	0.995752	2.7566	0.981228	190.597	35.9278	2.52466	5.70752	1.29325	0.005863
245878_at	AT1G26190	phosphoribulokinase/uridine kinase family protein	6.65206	5.57592	26.4564	6.15827	0.577373	0.11352	86.7964	9.10813	11.5212	3.28074	0.797753	0.0664292
245881_at	AT5G09462;AT5G09460;AT5G09463;AT5G09461	[AT5G09462, CPuORF42 (Conserved peptide upstream open reading frame 42)];[AT5G09460, transcription factor/ transcription regulator];[AT5G09463, CPuORF41 (Conserved peptide upstream open reading frame 41)];[AT5G09461, CPuORF43 (Conserved peptide upstream open reading frame 43)]	2.14514	1.03303	71.3673	9.35992	1.07503	0.579598	232.869	74.3271	1.99542	3.26297	1.49053	0.0660686
245888_at	AT5G09450	pentatricopeptide (PPR) repeat-containing protein	2.18713	0.854133	30.2865	2.94847	1.01054	0.539643	106.816	15.5732	2.16431	3.52684	1.66322	0.0673795
245893_at	AT5G09270	similar to hypothetical protein OsI_004420 [Oryza sativa (indica cultivar-group)] (GB:EAY76573.1)	3.91934	1.81957	27.1973	6.14831	1.3519	0.346087	112.79	20.1549	2.89913	4.14709	0.658325	0.00817149
245894_at	AT5G09310	Identical to Gamma-secretase subunit PEN2-like protein [Arabidopsis Thaliana] (GB:Q9FY84); similar to unnamed protein product [Vitis vinifera] (GB:CAO46410.1); contains domain PD337913 (PD337913); contains domain PTHR16318 (PTHR16318)	3.76723	1.47135	47.2499	3.57526	1.11273	0.266364	204.141	19.6385	3.38557	4.32044	0.961412	0.607257
245899_at	AT5G11030	ALF4 (ABERRANT LATERAL ROOT FORMATION 4)	4.59352	2.58311	14.5027	0.7889	2.27258	2.08676	56.2935	7.44845	2.02128	3.88158	1.05827	0.680083
245900_at	AT5G11040	similar to hypothetical protein OsI_015984 [Oryza sativa (indica cultivar-group)] (GB:EAY94751.1); similar to H0311C03.11 [Oryza sativa (indica cultivar-group)] (GB:CAH67557.1); similar to unnamed protein product [Vitis vinifera] (GB:CAO44298.1); contains InterPro domain Transport protein Trs120 (InterPro:IPR013935)	8.46304	3.19884	26.2043	0.357462	3.78748	2.24933	94.3417	7.62487	2.23448	3.60024	1.00153	0.980445
245905_at	AT5G11090	serine-rich protein-related	3.15005	1.30309	161.938	2.798	0.932147	0.293109	578.211	91.8574	3.37935	3.57057	1.14229	0.206506
245909_at	AT5G09380	DNA-directed RNA polymerase III RPC4 family protein	2.78028	1.36752	42.5917	4.02129	1.10759	0.403659	129.07	17.6896	2.51021	3.03041	1.37541	0.00654302
245910_at	AT5G09410	EICBP.B (ETHYLENE INDUCED CALMODULIN BINDING PROTEIN); calmodulin binding / transcription regulator	3.80021	0.947738	78.4462	3.20201	1.09085	0.426635	296.918	9.02467	3.4837	3.78499	1.03498	0.651834
245913_at	AT5G19860	similar to unknown protein [Arabidopsis thaliana] (TAIR:AT1G55265.1); similar to unnamed protein product [Vitis vinifera] (GB:CAO23444.1); contains InterPro domain Protein of unknown function DUF538 (InterPro:IPR007493)	3.87949	1.81447	93.5976	4.4239	1.63326	0.305567	375.196	61.7922	2.37531	4.00861	1.8721	2.15553e-05
245915_s_at	AT5G19780;AT5G19770	[AT5G19780, TUA5 (tubulin alpha-5)];[AT5G19770, TUA3 (tubulin alpha-3)]	6.84881	3.93069	344.562	9.5471	2.98186	1.42703	1223.12	47.5376	2.29683	3.54978	0.869577	0.220636
245917_at	AT5G28740	transcription-coupled DNA repair protein-related	5.28533	2.85525	107.972	7.87583	2.25608	1.05747	377.676	49.2332	2.34271	3.4979	1.27525	0.0833441
245925_at	AT5G28770	BZO2H3 (ARABIDOPSIS THALIANA BASIC LEUCINE ZIPPER 63); DNA binding / protein heterodimerization/ transcription factor	1.85185	0.286516	301.074	33.3518	1.02685	0.253732	982.919	52.4281	1.80343	3.26471	1.07681	0.415125
245926_at	AT5G24740	similar to unknown protein [Arabidopsis thaliana] (TAIR:AT4G17140.1); similar to hypothetical protein OsI_026627 [Oryza sativa (indica cultivar-group)] (GB:EAZ05395.1); similar to C-5 cytosine-specific DNA methylase; Vacuolar protein sorting-associated protein [Medicago truncatula] (GB:ABN08303.1); similar to hypothetical protein OsJ_024797 [Oryza sativa (japonica cultivar-group)] (GB:EAZ41314.1)…	4.81685	2.57832	28.9765	3.58464	1.12164	0.503573	53.7126	3.32572	4.29447	1.85366	0.596042	0.00594725
245933_at	AT5G09320	vacuolar sorting protein 9 domain-containing protein / VPS9 domain-containing protein	2.19987	0.442851	23.2663	2.99707	2.74029	1.69156	29.847	3.25976	0.802786	1.28284	0.652679	0.000777079
245934_at	AT5G09330	ANAC082 (Arabidopsis NAC domain containing protein 82); transcription factor	11.9406	7.0407	122.101	1.05425	2.98048	1.63333	491.902	58.8476	4.00626	4.02864	1.02743	0.710487
245935_at	AT5G19840	transcription factor jumonji (jmjC) domain-containing protein	2.81357	1.99618	6.57146	2.36674	0.991417	0.391749	28.8409	5.66414	2.83793	4.38881	0.932323	0.77359
245940_at	AT5G19630	similar to unnamed protein product [Vitis vinifera] (GB:CAO21996.1); contains domain SSF53474 (SSF53474); contains domain G3DSA:3.40.50.1820 (G3DSA:3.40.50.1820)	3.4651	1.31127	31.3829	5.96967	1.44163	1.02698	165.679	3.11779	2.4036	5.27928	1.1846	0.289682
245944_at	AT5G19520	mechanosensitive ion channel domain-containing protein / MS ion channel domain-containing protein	12.9657	11.8199	7.51937	1.16522	5.10218	3.9149	22.5493	8.5027	2.54121	2.99883	0.556525	9.16045e-05
245950_at	AT5G19570	similar to hypothetical protein OsI_018061 [Oryza sativa (indica cultivar-group)] (GB:EAY96828.1); similar to Os05g0188300 [Oryza sativa (japonica cultivar-group)] (GB:NP_001054840.1)	5.22493	3.38023	17.3422	0.737875	1.22947	0.521927	80.9208	16.1591	4.24976	4.66612	0.931809	0.660049
245960_at	AT5G19660	ATS1P/ATSBT6.1/S1P (SITE-1 PROTEASE); endopeptidase/ subtilase	1.99234	0.896675	31.147	4.04535	0.635792	0.086062	149.957	1.31009	3.13363	4.81449	0.960288	0.619625
245969_at	AT5G19830	aminoacyl-tRNA hydrolase	4.81648	3.35087	15.7018	2.58666	1.54857	0.740876	46.1542	9.5925	3.11027	2.93943	0.898447	0.501665
245971_at	AT5G20730	NPH4 (NON-PHOTOTROPHIC HYPOCOTYL); transcription factor	11.3631	9.83267	130.694	6.0639	1.22049	0.341885	378.763	31.6102	9.31026	2.8981	0.853202	0.114716
245972_at	AT5G20680	similar to unknown protein [Arabidopsis thaliana] (TAIR:AT5G64020.1); similar to Os11g0241900 [Oryza sativa (japonica cultivar-group)] (GB:NP_001067587.1); similar to expressed protein [Oryza sativa (japonica cultivar-group)] (GB:ABA92327.1); contains InterPro domain Protein of unknown function DUF231, plant (InterPro:IPR004253)	3.04859	1.06952	29.4544	4.88595	1.06143	0.379664	79.5318	20.093	2.87216	2.70017	0.889011	0.432043
245975_at	AT5G13070	MSF1-like family protein	17.9696	14.9094	51.4565	5.98141	2.89235	1.20012	216.045	23.1943	6.21282	4.19858	1.1161	0.079579
245977_at	AT5G13110	G6PD2 (GLUCOSE-6-PHOSPHATE DEHYDROGENASE 2); glucose-6-phosphate dehydrogenase	2.48137	0.383608	124.435	12.5455	1.07372	0.335431	250.933	26.7409	2.311	2.01658	0.5774	0.00332129
245980_at	AT5G13140	similar to unknown protein [Arabidopsis thaliana] (TAIR:AT3G26960.1); similar to unknown [Euphorbia pulcherrima] (GB:ABO43960.1); contains InterPro domain Pollen Ole e 1 allergen and extensin (InterPro:IPR006041)	2.36906	0.864945	82.1184	2.40245	3.79112	3.37142	142.819	4.67561	0.624896	1.73919	0.563394	0.02669
245981_at	AT5G13100	oxidoreductase	2.10676	0.477972	264.956	19.4282	0.646793	0.085431	597.874	102.348	3.25724	2.25651	0.623091	0.00109882
245983_at	AT5G13050	5-FCL; 5-formyltetrahydrofolate cyclo-ligase	17.4998	16.043	18.6312	2.39911	1.47163	0.578545	90.0432	2.81944	11.8914	4.83293	1.0505	0.556342
245986_at	AT5G13160	PBS1 (AVRPPHB SUSCEPTIBLE 1); kinase	3.17711	1.65852	84.9438	2.90903	0.987901	0.215863	303.891	25.3272	3.21603	3.57755	1.1063	0.262799
245988_at	AT5G20610	similar to unknown protein [Arabidopsis thaliana] (TAIR:AT5G26160.1); similar to hypothetical protein [Vitis vinifera] (GB:CAN67684.1)	2.54912	0.812792	53.1191	6.00484	0.830732	0.125255	226.374	11.1923	3.06852	4.26163	1.33763	0.0750376
245989_s_at	AT5G20620	UBQ4 (ubiquitin 4); protein binding	10.8818	8.7039	58	1.21913	1.78968	0.749828	241.249	40.9683	6.08031	4.15946	1.25443	0.111455
245991_at	AT5G20660	24 kDa vacuolar protein, putative	8.31372	4.89928	28.9741	1.40316	5.39357	4.92123	108.098	18.1773	1.54141	3.73086	1.0814	0.217761
245993_at	AT5G20700	senescence-associated protein-related	5.71314	4.22798	128.841	8.34529	1.77955	1.26172	818.161	240.11	3.21044	6.35017	1.56674	0.167909
245999_at	AT5G20650	COPT5 (copper transporter 5); copper ion transmembrane transporter	9.51327	4.80807	119.605	3.39138	3.94134	2.0309	667.845	21.9741	2.41371	5.58375	1.17664	0.0549891
246007_at	AT5G08410	FTRA2 (ferredoxin/thioredoxin reductase subunit A (variable subunit) 2); ferredoxin:thioredoxin reductase	9.79746	7.90368	46.0774	5.14616	9.50621	6.91765	228.646	25.5098	1.03064	4.96223	0.990157	0.931955
246008_at	AT5G08320	similar to unnamed protein product [Vitis vinifera] (GB:CAO70168.1); contains domain PTHR15967 (PTHR15967)	7.19576	5.34584	22.6097	1.15439	1.00246	0.214339	95.2634	3.6224	7.17811	4.21339	0.685923	0.0308753
246009_at	AT5G08335	ATSTE14B (PRENYLCYSTEINE ALPHA-CARBOXYL METHYLTRANSFERASE); protein-S-isoprenylcysteine O-methyltransferase	2.37385	0.543887	42.1487	1.6702	0.714434	0.126456	126.706	19.3023	3.3227	3.00617	0.976154	0.730384
246010_at	AT5G08440	similar to unknown protein [Arabidopsis thaliana] (TAIR:AT5G23490.1); similar to unnamed protein product [Vitis vinifera] (GB:CAO67077.1)	7.66091	6.27041	12.4069	2.60225	5.53716	5.01361	29.3056	4.88639	1.38354	2.36203	0.731512	0.174296
246011_at	AT5G08330	TCP family transcription factor, putative	1.60289	0.506737	53.2083	7.23749	0.377235	0.048384	98.1427	27.7828	4.24905	1.8445	0.447956	0.00205308
246012_at	AT5G10650	zinc finger (C3HC4-type RING finger) family protein	4.50168	2.26003	11.3009	0.821865	0.835708	0.148314	87.1734	6.92124	5.38666	7.71385	1.47399	0.000897137
246015_at	AT5G10700	protein tyrosine phosphatase	5.53631	2.36211	16.0993	0.804641	2.04017	0.958342	65.6773	12.28	2.71366	4.07951	1.13234	0.307361
246020_at	AT5G10710	similar to unnamed protein product [Vitis vinifera] (GB:CAO43930.1)	3.13046	0.884078	25.4374	2.62244	0.827564	0.160445	159.429	11.3471	3.78274	6.26751	1.06441	0.414903
246026_at	AT5G21070	similar to unnamed protein product [Vitis vinifera] (GB:CAO67366.1)	8.83918	7.06679	26.8912	2.92226	2.63902	2.13655	109.951	18.9491	3.34942	4.08874	0.960787	0.665686
246028_at	AT5G21170	5'-AMP-activated protein kinase beta-2 subunit, putative	1.66446	0.282106	214.581	33.5784	0.583121	0.0599399	546.997	45.5219	2.8544	2.54914	0.820755	0.166973
246031_at	AT5G21160	La domain-containing protein / proline-rich family protein	3.63655	1.41494	138.198	12.7394	1.45436	0.555953	268.394	28.3766	2.50045	1.9421	0.83234	0.184043
246038_s_at	AT5G19460;AT5G19470	[AT5G19460, ATNUDT20 (Arabidopsis thaliana Nudix hydrolase homolog 20); hydrolase];[AT5G19470, ATNUDT24 (Arabidopsis thaliana Nudix hydrolase homolog 24); hydrolase]	3.87429	1.45366	6.09444	1.35846	2.16847	1.04467	16.6821	3.81654	1.78665	2.73726	0.560442	0.00914001
246039_at	AT5G19480	similar to unknown protein [Arabidopsis thaliana] (TAIR:AT5G12230.1); similar to hypothetical protein OsI_037842 [Oryza sativa (indica cultivar-group)] (GB:EAY83883.1)	3.29886	1.57693	72.1579	9.00857	2.20506	1.90723	201.833	59.7196	1.49604	2.7971	1.32779	0.0791168
246041_at	AT5G19290	esterase/lipase/thioesterase family protein	10.6412	4.88871	195.775	37.8985	2.55969	1.31914	441.142	41.8267	4.15723	2.25331	0.698953	0.00608949
246044_at	AT5G19450	CDPK19 (CALCIUM-DEPENDENT PROTEIN KINASE 19); calmodulin-dependent protein kinase/ kinase	1.60823	0.295018	102.673	13.1115	1.16381	0.476181	291.673	85.7304	1.38187	2.84081	0.901823	0.341082
246045_at	AT5G19430	zinc finger (C3HC4-type RING finger) family protein	1.59549	0.468635	31.8685	4.19317	0.969783	0.343766	110.3	39.4055	1.64521	3.46108	1.0091	0.928492
246050_s_at	AT5G28850;AT5G28900	[AT5G28850, calcium-binding EF hand family protein];[AT5G28900, calcium-binding EF hand family protein]	4.48721	1.34355	116.297	4.07201	2.69813	2.29732	404.491	33.6983	1.66309	3.47809	1.10343	0.448073
246051_at	AT5G28840	GME (GDP-D-MANNOSE 3',5'-EPIMERASE); GDP-mannose 3,5-epimerase/ NAD binding / catalytic	5.09802	2.07369	1081.66	29.9217	5.47688	3.3199	3230.48	91.455	0.930825	2.98659	1.10809	0.294315
246053_at	AT5G08340	riboflavin biosynthesis protein-related	1.86613	0.567386	29.3018	2.89153	0.86904	0.389932	97.2515	17.2722	2.14734	3.31896	1.21965	0.455372
246055_at	AT5G08380	ATAGAL1 (ARABIDOPSIS THALIANA ALPHA-GALACTOSIDASE 1); alpha-galactosidase	3.18863	0.971262	17.8971	3.93841	3.98403	2.85571	46.5181	6.32654	0.800354	2.5992	0.878086	0.161387
246056_at	AT5G08390	similar to transducin family protein / WD-40 repeat family protein [Arabidopsis thaliana] (TAIR:AT5G23430.2); similar to transducin family protein / WD-40 repeat family protein [Arabidopsis thaliana] (TAIR:AT5G23430.1); similar to H0801D08.1 [Oryza sativa (indica cultivar-group)] (GB:CAJ86243.1); similar to H0402C08.11 [Oryza sativa (indica cultivar-group)] (GB:CAJ86235.1); similar to unnamed pro…	4.48573	1.55635	51.205	2.41958	1.52677	0.886983	159.402	7.66	2.93806	3.11302	1.15246	0.163766
246058_at	AT5G08430	SWIB complex BAF60b domain-containing protein / plus-3 domain-containing protein / GYF domain-containing protein	5.07521	2.17581	74.4383	4.69783	1.27295	0.504751	248.551	11.9142	3.98698	3.33902	0.956469	0.322586
246060_at	AT5G08420	RNA binding	3.87191	0.383921	69.7167	11.3995	2.6001	2.17403	357.495	192.571	1.48914	5.12783	1.09383	0.421162
246061_at	AT5G19320	RANGAP2 (RAN GTPASE ACTIVATING PROTEIN 2); RAN GTPase activator	9.13689	7.44859	54.6333	4.77622	7.15221	5.33289	108.303	6.9077	1.27749	1.98237	0.965877	0.698145
246062_at	AT5G19330	armadillo/beta-catenin repeat family protein / BTB/POZ domain-containing protein	2.92034	0.916465	71.3595	1.7855	0.868241	0.323104	230.739	22.8977	3.36351	3.23347	0.770745	0.0772425
246063_at	AT5G19340	similar to unknown protein [Arabidopsis thaliana] (TAIR:AT3G05980.1); similar to hypothetical protein [Vitis vinifera] (GB:CAN75979.1)	1.58474	0.432308	39.3151	2.21421	0.772513	0.273428	60.5332	15.488	2.05141	1.53969	0.500202	0.0145293
246064_at	AT5G19350	RNA-binding protein 45 (RBP45), putative	6.47587	3.52978	91.4919	8.60291	2.21381	0.715172	372.461	53.696	2.92521	4.07098	0.988611	0.661325
246066_at	AT5G19400	similar to unknown protein [Arabidopsis thaliana] (TAIR:AT1G28260.2); similar to unknown protein [Arabidopsis thaliana] (TAIR:AT1G28260.1); similar to unnamed protein product [Vitis vinifera] (GB:CAO63049.1); contains domain PTHR15696 (PTHR15696)	5.77477	5.30106	52.2249	4.38342	2.11478	1.02164	89.6211	23.0348	2.73067	1.71606	0.755329	0.226089
246081_s_at	AT5G20470;AT5G20490	[AT5G20470, myosin, putative];[AT5G20490, XIK (Myosin-like protein XIK); motor/ protein binding]	5.5433	4.33078	46.4551	2.053	5.68548	5.53598	115.737	12.6445	0.974992	2.49137	1.05137	0.74704
246083_at	no_match	no_match	5.88966	3.6446	5.24069	0.253297	1.97461	1.12437	23.0297	5.09753	2.98269	4.39439	1.02153	0.921685
246085_at	AT5G20540	ATBRXL4/BRX-LIKE4 (BREVIS RADIX-LIKE 4)	3.30344	1.29022	10.3543	1.3792	1.49417	0.730371	37.2654	2.24183	2.21088	3.59904	1.0869	0.632972
246087_at	AT5G20580	similar to unknown protein [Arabidopsis thaliana] (TAIR:AT2G06005.1); similar to unknown [Populus trichocarpa] (GB:ABK93352.1); contains InterPro domain Prefoldin (InterPro:IPR009053)	4.15748	2.1286	28.6865	1.81678	0.818551	0.188122	74.4016	2.8275	5.07907	2.59361	0.879867	0.397256
246088_at	AT5G20600	similar to unnamed protein product [Vitis vinifera] (GB:CAO43199.1); contains InterPro domain Nucleolar, Nop52; (InterPro:IPR010301)	6.04114	3.74874	204.583	12.9689	1.22407	0.264987	557.251	37.3909	4.9353	2.72384	0.814659	0.167325
246089_at	AT5G20570	RBX1 (RING-BOX 1)	19.212	18.1941	72.5435	11.5689	1.90488	0.465584	347.988	34.734	10.0857	4.79695	0.877894	0.0134533
246090_at	AT5G20520	WAV2 (WAVY GROWTH 2)	2.6134	1.00781	66.1037	7.79722	1.31253	0.554881	184.904	21.397	1.99112	2.79718	0.995857	0.979948
246092_at	AT5G20500	glutaredoxin, putative	21.7234	20.9701	74.4892	3.96237	15.2511	9.15468	352.226	14.2187	1.42439	4.72855	1.03313	0.600992
246098_at	AT5G20400	oxidoreductase, 2OG-Fe(II) oxygenase family protein	9.92636	7.75053	35.9297	4.96983	1.46644	0.579794	136.885	41.7646	6.76904	3.80979	0.883779	0.509878
246099_at	AT5G20230	ATBCB (ARABIDOPSIS BLUE-COPPER-BINDING PROTEIN); copper ion binding	6.7538	4.95879	149.92	5.92146	1.19322	0.293523	754.331	307.39	5.66015	5.03155	3.8943	0.00129229
246103_at	AT5G28640	AN3 (ANGUSITFOLIA3)	6.88049	6.43378	37.3643	6.82983	1.80147	0.714254	62.3249	4.71394	3.81937	1.66803	0.59515	0.0326953
246108_at	AT5G28630	glycine-rich protein	3.13266	1.22711	17.5315	3.29513	0.95369	0.488203	59.1109	7.04758	3.28477	3.37171	0.816884	0.379844
246109_at	AT5G20120	similar to unnamed protein product [Vitis vinifera] (GB:CAO65640.1)	5.09991	2.77429	49.4609	7.99193	0.902684	0.216527	174.317	22.9416	5.64971	3.52433	0.952196	0.68554
246111_at	AT5G20170	similar to hypothetical protein [Vitis vinifera] (GB:CAN63500.1)	4.61694	2.03039	46.229	0.259239	1.46575	0.842744	158.019	8.20548	3.14989	3.41819	1.05255	0.561833
246112_at	AT5G20200	nucleoporin-related	8.64557	5.34656	31.2722	1.60206	2.26445	1.84712	111.987	23.6241	3.81795	3.58104	1.13998	0.239976
246114_at	AT5G20250	DIN10 (DARK INDUCIBLE 10); hydrolase, hydrolyzing O-glycosyl compounds	3.72626	1.01415	1402.09	124.749	1.27018	0.35743	5342.87	76.109	2.93365	3.81065	1.04844	0.482196
246115_at	AT5G20300	chloroplast outer membrane protein, putative	9.22405	8.75574	94.0099	3.82796	1.06557	0.354703	353.957	60.8681	8.65648	3.7651	1.01764	0.804462
246119_at	AT5G20350	TIP1 (TIP GROWTH DEFECTIVE 1)	4.18702	1.06181	101.051	28.6086	0.881446	0.23015	387.968	51.5286	4.75017	3.83934	1.0992	0.365543
246120_at	AT5G20360	octicosapeptide/Phox/Bem1p (PB1) domain-containing protein / tetratricopeptide repeat (TPR)-containing protein	3.95425	2.26364	47.7014	0.70234	1.57506	0.60385	130.218	27.7653	2.51054	2.72986	1.21264	0.148814
246122_at	AT5G20380	transporter-related	5.62812	2.93715	135.975	14.6971	2.6538	1.09986	248.279	27.0407	2.12078	1.82591	0.805915	0.26839
246131_at	AT5G20990	B73 (CHLORATE RESISTANT 6); molybdenum ion binding	5.33877	3.0441	82.7203	17.0391	1.91415	0.506578	303.827	35.0522	2.7891	3.67294	1.23573	0.224147
246134_at	AT5G20930	TSL (TOUSLED); kinase	8.4867	6.36071	33.6749	0.400575	2.88458	1.58791	116.69	12.9242	2.94209	3.46518	1.02574	0.708756
246135_at	AT5G20885	zinc finger (C3HC4-type RING finger) family protein	5.81312	3.4834	44.1914	0.332432	1.18258	0.351478	144.856	19.9756	4.91563	3.27792	0.801526	0.00564212
246139_at	AT5G19900	PRLI-interacting factor, putative	7.80147	6.87807	64.2445	6.58917	0.968396	0.52214	143.763	23.8606	8.05607	2.23776	1.189	0.052563
246140_at	AT5G19910	SOH1 family protein	4.10326	1.84986	29.4709	3.15714	1.42611	0.705459	89.7389	17.3857	2.87724	3.04499	1.23129	0.107074
246143_at	AT5G19980	integral membrane family protein	3.37471	0.985269	58.9802	5.04231	2.23257	0.810319	123.364	14.2412	1.51158	2.09161	1.01713	0.595799
246146_at	AT5G20050	protein kinase family protein	2.11209	0.410304	185.569	13.2809	0.542647	0.0760982	771.122	246.6	3.8922	4.15545	0.936008	0.630897
246147_s_at	AT5G19990;AT5G20000	[AT5G19990, RPT6A; ATPase];[AT5G20000, (REGULATORY PARTICLE TRIPLE-A 6A); ATPase]	4.69098	1.05795	80.2781	3.13886	12.0394	8.57759	236.85	20.4053	0.389635	2.95036	0.973199	0.616795
246148_at	AT5G19960	RNA recognition motif (RRM)-containing protein	2.24217	0.731374	26.7165	1.63387	1.25383	0.485978	56.7756	15.5446	1.78825	2.12511	0.893165	0.60238
246149_at	AT5G19890	peroxidase, putative	1.66262	0.668242	10.5089	1.1089	1.23325	0.376596	40.6596	12.0772	1.34817	3.86905	0.880194	0.661856
246150_at	AT5G19930	integral membrane family protein	5.78949	4.65866	20.1518	0.645869	1.75439	0.668184	90.0235	5.60316	3.3	4.46727	0.877818	0.0728117
246151_at	AT5G19950	similar to unknown protein [Arabidopsis thaliana] (TAIR:AT5G63540.2); similar to unknown protein [Arabidopsis thaliana] (TAIR:AT5G63540.1); similar to unknown protein [Oryza sativa (japonica cultivar-group)] (GB:BAD67825.1); contains InterPro domain Region of unknown function DUF1767 (InterPro:IPR013894)	1.43791	0.239831	11.7423	2.0916	0.740165	0.19647	31.1546	11.4162	1.94269	2.6532	1.13886	0.264534
246153_s_at	AT5G20010;AT5G20020	[AT5G20010, RAN-1 (RAS RELATED NUCLEAR PROTEIN); GTP binding];[AT5G20020, RAN2 (Ras-related GTP-binding nuclear protein 2); GTP binding]	4.17355	1.2831	112.9	4.23095	2.86273	2.1023	513.809	66.5178	1.45789	4.55103	1.2216	0.109994
246160_at	AT5G21040	F-box family protein / WD-40 repeat family protein	2.37229	0.635833	109.883	2.59274	0.787438	0.139517	275.802	5.90734	3.01267	2.50996	0.991415	0.850374
246161_at	AT5G20900	JAZ12/TIFY3B (JASMONATE-ZIM-DOMAIN PROTEIN 12)	4.58921	1.69494	95.7778	1.67311	1.557	0.353112	539.747	38.7178	2.94748	5.63541	1.20905	0.151072
246162_at	AT4G36400	FAD linked oxidase family protein	7.08848	3.16571	15.7565	2.0964	2.69289	1.19378	60.4555	2.64711	2.6323	3.83686	1.65072	0.000301404
246169_at	AT5G32470	similar to unnamed protein product [Vitis vinifera] (GB:CAO22231.1); similar to unknown [Populus trichocarpa] (GB:ABK95127.1); contains InterPro domain TENA/THI-4 protein/Coenzyme PQQ biosynthesis protein C (InterPro:IPR004305); contains InterPro domain Haem oxygenase-like, multi-helical (InterPro:IPR016084)	6.879	6.62209	68.7668	10.7715	1.3794	0.518255	171.775	8.67545	4.98694	2.49794	0.704976	0.0287981
246170_at	AT5G32450	RNA recognition motif (RRM)-containing protein	9.72028	4.00199	256.907	43.3866	2.04327	0.557926	1174.31	55.3738	4.75722	4.57094	1.08452	0.0332622
246171_at	AT5G32440	similar to unknown protein [Arabidopsis thaliana] (TAIR:AT1G80040.1); similar to unknown [Populus trichocarpa] (GB:ABK95835.1); contains InterPro domain Ubiquitin system component Cue (InterPro:IPR003892)	2.48321	0.516249	53.8836	2.98831	0.868833	0.12031	213.465	59.3535	2.8581	3.9616	1.13734	0.0556117
246173_s_at	AT5G28370;AT5G28460;AT3G61520	[AT5G28370, pentatricopeptide (PPR) repeat-containing protein];[AT5G28460, pentatricopeptide (PPR) repeat-containing protein];[AT3G61520, pentatricopeptide (PPR) repeat-containing protein]	5.02724	2.4717	50.6856	5.04137	1.75419	0.758854	136.681	4.75559	2.86585	2.69664	0.844922	0.144068
246180_at	AT5G20840	phosphoinositide phosphatase family protein	2.52239	0.891286	113.786	11.9875	1.38546	0.834356	271.274	36.857	1.82061	2.38407	1.30318	0.0447946
246184_at	AT5G20950	glycosyl hydrolase family 3 protein	5.49538	2.56222	56.1063	2.15429	1.52495	0.564155	91.8976	11.4694	3.60364	1.63792	0.542093	0.00117766
246189_at	AT5G20910	zinc finger (C3HC4-type RING finger) family protein	2.83267	1.05781	20.3414	2.93455	1.12211	0.533278	79.4945	6.25375	2.52442	3.90801	0.976262	0.850417
246190_at	AT5G21010	ATBPM5 (BTB-POZ AND MATH DOMAIN 5); protein binding	3.95625	3.01234	36.0535	11.6953	0.743882	0.183937	138.589	16.8282	5.31838	3.844	0.67311	0.146075
246193_at	AT5G20880	transposable element gene	6.67026	3.59457	16.3041	0.82391	0.767973	0.323603	76.9581	32.6868	8.68554	4.72017	0.830438	0.256523
246195_at	AT4G36410	UBC17 (UBIQUITIN-CONJUGATING ENZYME 17); ubiquitin-protein ligase	6.11884	4.49947	18.8765	1.3115	2.41222	0.917001	100.591	14.8961	2.5366	5.32888	1.90978	0.0603229
246200_at	AT4G37240	similar to unknown protein [Arabidopsis thaliana] (TAIR:AT2G23690.1); similar to unnamed protein product [Vitis vinifera] (GB:CAO45438.1); similar to hypothetical protein [Vitis vinifera] (GB:CAN61825.1)	4.2882	2.23973	29.6824	2.10992	0.384076	0.0681154	144.351	17.3314	11.165	4.86317	0.884328	0.587651
246201_at	AT4G36750	quinone reductase family protein	4.83791	2.33971	35.5174	8.57772	3.52387	3.1645	163.757	32.0573	1.3729	4.61061	1.23099	0.0906315
246204_at	AT4G37020	similar to unnamed protein product [Vitis vinifera] (GB:CAO71839.1); contains domain PTHR10967:SF2 (PTHR10967:SF2); contains domain PTHR10967 (PTHR10967)	4.31491	1.77984	29.5609	5.82044	1.87237	1.53977	107.598	19.4575	2.30452	3.63988	0.867997	0.349281
246205_at	AT4G36970	remorin family protein	5.58169	5.51149	67.7549	3.49059	1.18779	0.225287	170.086	29.8594	4.69922	2.51032	0.757177	0.107477
246209_at	AT4G36870	BLH2 (BEL1-LIKE HOMEODOMAIN 2, SAWTOOTH 1); DNA binding / transcription factor	2.67442	1.0866	41.0431	3.34629	0.69771	0.233644	240.955	42.4088	3.83314	5.87079	1.66721	0.0247314
246211_at	AT4G36730	GBF1 (G-box binding factor 1); transcription factor	3.31741	0.860145	102.037	9.97955	0.624005	0.0686211	496.872	34.722	5.31631	4.86953	1.2927	0.0104928
246212_at	AT4G36930	SPT (SPATULA); DNA binding / transcription factor	3.38355	1.52963	12.764	1.10267	0.491759	0.118676	71.1405	10.8438	6.88051	5.57353	1.47515	0.189159
246213_at	AT4G36480	ATLCB1 (LONG-CHAIN BASE1); protein binding / serine C-palmitoyltransferase	2.38377	1.23424	47.5826	2.60771	0.763197	0.232985	111.269	10.6912	3.12341	2.33843	0.864097	0.332818
246215_at	AT4G37180	myb family transcription factor	2.95435	1.33632	91.795	13.7547	0.776861	0.250537	223.049	30.3261	3.80293	2.42986	0.783077	0.335472
246216_at	AT4G36380	ROT3 (ROTUNDIFOLIA 3); oxygen binding / steroid hydroxylase	7.03764	4.18774	33.9291	3.91568	1.50602	1.26583	112.446	7.5139	4.67301	3.31415	0.830954	0.144558
246217_at	AT4G36920	AP2 (APETALA 2); transcription factor	4.26862	2.73844	25.3872	1.29378	0.579832	0.143413	90.8002	23.8127	7.36182	3.57662	0.922764	0.595781
246218_at	AT4G36800	RCE1 (RUB1 CONJUGATING ENZYME 1); small protein conjugating enzyme	7.71784	3.91496	17.4896	2.53514	4.4038	3.28996	68.668	12.481	1.75254	3.92622	1.08404	0.613012
246219_at	AT4G36760	ATAPP1 (aminopeptidase P1)	5.75222	2.28721	28.9969	1.82528	4.38753	2.17921	162.98	8.80523	1.31104	5.6206	1.78162	0.00206999
246220_at	AT4G37210	tetratricopeptide repeat (TPR)-containing protein	5.34969	2.00505	63.1828	1.91705	3.32599	1.70796	140.965	20.5004	1.60845	2.23107	0.686956	0.00231891
246221_at	AT4G37120	SMP2 (swellmap 2)	3.91616	0.690791	108.599	7.13701	2.35402	1.30148	306.139	26.835	1.66361	2.81899	1.14182	0.182227
246223_at	AT4G36890	IRX14 (IRREGULAR XYLEM 14); transferase, transferring glycosyl groups / xylosyltransferase	3.3288	0.934689	59.6545	4.14048	0.917533	0.369101	282.597	91.8683	3.62799	4.73722	1.03471	0.720969
246225_at	AT4G36910	LEJ2 (LOSS OF THE TIMING OF ET AND JA BIOSYNTHESIS 2)	3.62912	1.00424	7.45651	0.300953	4.0386	2.25517	41.7729	8.38796	0.89861	5.6022	1.60347	0.00157304
246231_at	AT4G37080	similar to unknown protein [Arabidopsis thaliana] (TAIR:AT5G42690.2); similar to hypothetical protein [Populus tremula] (GB:CAM84232.1); contains InterPro domain Protein of unknown function DUF547 (InterPro:IPR006869)	5.62853	3.05443	52.7056	1.38974	1.60146	0.987562	258.414	14.9745	3.51462	4.90297	1.63733	0.0289355
246232_at	AT4G36630	EMB2754 (EMBRYO DEFECTIVE 2754); binding / small GTPase regulator	6.99376	4.5672	20.5368	2.46573	4.964	3.98046	77.0145	12.6413	1.4089	3.75007	1.15269	0.448835
246233_at	AT4G36550	binding / ubiquitin-protein ligase	1.8946	0.706063	56.6565	9.08419	0.696979	0.380723	112.765	26.8776	2.71831	1.99032	0.701365	0.0185666
246234_at	AT4G37280	MRG family protein	3.67327	1.3963	26.7155	0.503318	0.955757	0.218139	108.797	6.84577	3.84331	4.07243	0.718179	0.0321272
246238_at	AT4G36670	mannitol transporter, putative	3.32733	1.77388	160.615	71.4321	0.579537	0.125398	662.816	146.497	5.74136	4.12673	0.741587	0.220956
246239_at	AT4G36790	transporter-related	1.92466	0.733455	12.6763	0.775656	0.631623	0.221247	49.0685	10.9319	3.04717	3.87087	0.527387	0.00577562
246240_at	AT4G37130	hydroxyproline-rich glycoprotein family protein	5.77746	2.64394	71.6286	2.34941	2.78473	1.00534	194.275	15.1412	2.07469	2.71226	0.892003	0.209292
246243_at	no_match	no_match	2.25455	1.04067	23.6441	7.71298	0.547049	0.113722	77.6583	13.4992	4.1213	3.28446	0.90464	0.368133
246244_at	AT4G37250	leucine-rich repeat family protein / protein kinase family protein	1.65984	0.423684	93.5937	18.8515	0.674135	0.277999	179.927	4.35578	2.46218	1.92243	0.679747	0.0148924
246245_at	AT4G36440	similar to unnamed protein product [Vitis vinifera] (GB:CAO48295.1)	9.52572	7.78297	18.3335	4.00336	3.53544	3.29908	78.1003	6.37617	2.69435	4.25999	1.39178	0.145427
246253_at	AT4G37260	AtMYB73/MYB73 (myb domain protein 73); DNA binding / transcription factor	2.0452	0.618481	115.646	7.44726	0.639841	0.12614	178.856	30.9592	3.19642	1.54658	0.656781	0.0109706
246255_at	AT4G36650	transcription factor IIB (TFIIB) family protein	2.20721	0.553592	28.4178	4.13635	0.730708	0.197878	81.7288	0.446082	3.02065	2.87598	0.743608	0.0384805
246257_at	AT4G36690	ATU2AF65A; RNA binding	4.39977	2.49486	93.975	10.0276	11.9007	10.958	346.203	15.3569	0.369707	3.68398	1.63352	0.00467325
246259_at	AT1G31830	amino acid permease family protein	1.93075	0.547714	47.6872	3.84133	0.657033	0.189306	187.72	15.9004	2.9386	3.93648	1.05419	0.712401
246260_at	AT1G31820	amino acid permease family protein	2.53017	1.19863	15.0583	1.04731	0.460754	0.0519615	167.273	8.7112	5.49137	11.1084	1.88657	0.00268487
246263_at	AT1G31780	similar to unknown [Populus trichocarpa] (GB:ABK94646.1); similar to unnamed protein product [Vitis vinifera] (GB:CAO63439.1); similar to Hypothetical protein [Oryza sativa (japonica cultivar-group)] (GB:AAN52749.1); contains InterPro domain Conserved oligomeric complex COG6 (InterPro:IPR010490)	6.56283	5.70441	49.1785	8.27162	1.50603	0.537273	217.543	39.7729	4.3577	4.42353	0.844369	0.243593
246264_at	AT1G31814	FRL2 (FRIGIDA LIKE 2)	2.45107	1.84578	18.8144	4.78611	0.689762	0.225986	36.3249	9.94133	3.5535	1.93069	0.702452	0.0605885
246267_at	AT1G31812	ACBP (ACYL-COA-BINDING PROTEIN); acyl-CoA binding	14.3869	11.6278	198.309	4.05614	7.24804	4.74753	733.233	74.333	1.98493	3.69742	1.2874	0.0125023
246270_at	AT4G36500	similar to unknown protein [Arabidopsis thaliana] (TAIR:AT2G18210.1); similar to hypothetical protein [Thellungiella halophila] (GB:ABB45855.1)	2.39188	0.446049	48.5073	9.82576	1.33699	0.872495	106.721	22.7428	1.789	2.20009	0.803655	0.123562
246275_at	AT4G36540	BEE2 (BR ENHANCED EXPRESSION 2); DNA binding / transcription factor	3.35381	1.32614	253.695	8.28997	1.68345	1.35874	788.753	164.524	1.99222	3.10906	0.835775	0.306405
246278_at	AT4G37190	similar to Os03g0240900 [Oryza sativa (japonica cultivar-group)] (GB:NP_001049512.1); similar to Os12g0586400 [Oryza sativa (japonica cultivar-group)] (GB:NP_001067157.1); similar to hypothetical protein OsI_037654 [Oryza sativa (indica cultivar-group)] (GB:EAY83695.1); contains InterPro domain Tubulin/FtsZ, GTPase; (InterPro:IPR003008)	2.46278	0.866449	54.51	5.18781	1.51268	0.470559	110.952	13.4407	1.62809	2.03544	0.80735	0.287379
246283_at	AT4G36860	zinc ion binding	4.05907	1.50521	79.454	4.76369	1.11413	0.364081	356.441	53.8883	3.64326	4.48613	0.81322	0.0412814
246284_at	AT4G36780	brassinosteroid signalling positive regulator-related	0.808911	0.133897	32.3668	3.83635	0.506551	0.115122	54.2304	9.14729	1.5969	1.67549	1.03724	0.84177
246285_at	AT4G36980	similar to unnamed protein product [Vitis vinifera] (GB:CAO71849.1); contains domain PTHR13161 (PTHR13161)	6.93134	3.46277	25.5551	2.60419	1.00686	0.373273	108.905	10.4184	6.88409	4.26159	0.948877	0.754935
246287_at	AT1G31870	similar to hypothetical protein OsJ_025196 [Oryza sativa (japonica cultivar-group)] (GB:EAZ41713.1); similar to Os08g0178300 [Oryza sativa (japonica cultivar-group)] (GB:NP_001061128.1)	12.6244	9.17165	45.5049	2.54217	1.26286	0.388318	226.703	18.448	9.99673	4.98195	1.32884	0.0241231
246289_at	AT3G56880	VQ motif-containing protein	8.29546	7.59858	151.398	12.4399	0.543178	0.100514	383.607	13.0635	15.2721	2.53376	0.561326	0.0080318
246291_at	AT3G56820	similar to unnamed protein product [Vitis vinifera] (GB:CAO18276.1); contains InterPro domain Cupin, RmlC-type (InterPro:IPR011051)	2.69867	0.461195	31.417	2.50136	0.938999	0.313795	144.905	34.7774	2.87398	4.61229	1.21121	0.114516
246295_at	AT3G56690	CIP111 (CAM INTERACTING PROTEIN 111); ATPase/ calmodulin binding	2.70515	1.30381	30.8263	1.41251	1.63828	1.08824	84.3568	7.15521	1.65121	2.73652	1.30014	0.0393349
246296_at	AT3G56750	similar to unknown protein [Arabidopsis thaliana] (TAIR:AT2G41150.2); similar to unnamed protein product [Vitis vinifera] (GB:CAO18205.1)	1.43812	0.295598	30.9107	3.38916	0.703769	0.234328	114.881	19.8421	2.04345	3.71655	1.17563	0.265486
246298_at	AT3G51770	ETO1 (ETHYLENE OVERPRODUCER 1)	1.84545	0.411795	52.2327	9.84504	1.40929	0.785815	74.664	35.3735	1.3095	1.42945	0.775255	0.164889
246300_at	AT3G51830	ATG5 (G5p-related protein); phosphoinositide 5-phosphatase	6.4901	5.12384	12.2746	2.15302	2.38738	2.21135	84.3908	0.553488	2.7185	6.87521	1.03734	0.774709
246302_at	AT3G51860	CAX3 (cation exchanger 3); cation:cation antiporter	2.94341	0.308274	17.5133	0.528	1.30793	0.495244	82.9513	12.7288	2.25042	4.73649	1.29443	0.070704
246304_at	AT3G51840	ACX4 (ACYL-COA OXIDASE 4); oxidoreductase	7.21792	4.12513	176.088	4.0311	2.07813	0.916277	371.551	60.1793	3.47327	2.11003	1.25956	0.0945052
246305_at	AT3G51890	protein binding / protein transporter/ structural molecule	2.79793	0.768431	62.8123	12.2956	0.964998	0.278641	348.576	41.8078	2.89942	5.54949	1.29343	0.154473
246309_at	AT3G51790	ATG1 (G1p-related protein)	3.77717	1.5296	35.6724	1.33653	1.44103	0.549517	128.331	23.4598	2.62116	3.59748	1.03544	0.739607
246311_at	AT3G51880	HMGB1 (HIGH MOBILITY GROUP B 1); transcription factor	5.22614	2.19709	48.5148	1.18368	1.7792	0.512383	169.809	21.2039	2.93736	3.50016	1.45839	0.0115686
246312_at	AT1G31930	XLG3 (EXTRA-LARGE GTP-BINDING PROTEIN 3); signal transducer	3.19025	2.53971	54.4324	1.91644	0.722002	0.12678	222.742	32.231	4.41862	4.09208	1.12626	0.157011
246313_at	AT1G31920	pentatricopeptide (PPR) repeat-containing protein	1.2034	0.309003	67.3488	22.655	0.918014	0.308909	234.854	33.547	1.31087	3.48713	1.3626	0.166028
246314_at	AT3G56850	AREB3 (ABA-RESPONSIVE ELEMENT BINDING PROTEIN 3); DNA binding / transcription activator/ transcription factor	2.34986	1.15494	43.2382	8.47047	0.823363	0.215203	113.951	27.0961	2.85397	2.63543	0.626243	0.0163548
246318_at	AT3G56740	ubiquitin-associated (UBA)/TS-N domain-containing protein	5.79172	3.29333	18.212	1.54803	3.44855	3.07388	59.6767	7.11976	1.67947	3.27677	1.33515	0.0742963
246319_at	AT3G56680	nucleic acid binding	2.5199	0.698754	216.86	11.9478	1.3305	0.465955	574.516	34.088	1.89395	2.64925	0.755321	0.0085237
246320_at	AT1G16560	Per1-like family protein	4.44785	1.46433	23.555	1.39239	3.69316	2.81707	86.6166	10.3469	1.20435	3.6772	1.01973	0.911404
246322_at	AT1G16680	DNAJ heat shock N-terminal domain-containing protein / S-locus protein, putative	3.65673	1.42089	38.0618	3.66999	1.68497	0.578882	117.281	9.54663	2.1702	3.08132	1.07775	0.336924
246326_at	AT1G16590	REV7 (Reversionless 7); DNA binding	3.54111	1.1274	5.93656	1.30188	1.82413	1.28735	15.3144	4.28761	1.94126	2.57967	0.75222	0.212637
246327_at	AT1G16670	protein kinase family protein	3.0157	1.29674	47.2292	3.09179	1.21622	0.421819	119.628	17.8134	2.47957	2.53293	1.10822	0.397258
246328_at	AT3G43590	zinc knuckle (CCHC-type) family protein	6.7537	5.46488	109.121	2.10057	0.992936	0.290899	297.388	35.758	6.80175	2.72532	0.727928	0.198633
246329_at	AT3G43610	tubulin binding	3.22254	1.20923	18.0823	2.77335	1.33536	0.758497	53.7101	13.2804	2.41324	2.97031	0.651592	0.0215493
246335_at	AT3G44880	ACD1 (ACCELERATED CELL DEATH 1)	10.0159	4.99268	69.8199	1.43227	2.5864	1.26625	318.251	7.29401	3.87252	4.55817	2.12595	0.00331611
246343_at	AT3G56720	similar to unnamed protein product [Vitis vinifera] (GB:CAO63033.1)	6.87423	4.33389	26.4417	5.47606	1.47713	0.317142	121.055	10.9969	4.65377	4.57818	1.3331	0.00392816
246345_at	AT3G56760	calcium-dependent protein kinase, putative / CDPK, putative	4.65417	2.37943	35.2219	2.79998	2.57324	1.59364	130.339	21.1501	1.80868	3.70052	0.985739	0.822352
246346_at	AT3G56810	unknown protein	3.20691	1.5607	6.70111	1.56587	1.03522	0.484348	17.3615	8.30829	3.0978	2.59084	0.590858	0.177746
246347_at	AT3G56830	similar to unknown protein [Arabidopsis thaliana] (TAIR:AT1G65420.1); similar to unnamed protein product [Vitis vinifera] (GB:CAO24523.1); contains InterPro domain Protein of unknown function DUF565 (InterPro:IPR007572)	2.32906	1.00419	22.1775	1.70771	0.99879	0.398647	78.2625	7.98406	2.33188	3.52892	0.966062	0.804559
246348_at	AT3G56840	FAD-dependent oxidoreductase family protein	6.70852	3.02412	51.7837	3.14761	1.5293	0.43281	199.739	10.4117	4.38665	3.85717	1.01863	0.666034
246351_at	AT1G16570	glycosyl transferase family 1 protein	2.9844	1.1775	22.2614	1.6029	2.33973	1.71794	90.5377	12.2682	1.27553	4.06702	1.57972	0.0506255
246371_at	AT1G51940	protein kinase family protein / peptidoglycan-binding LysM domain-containing protein	1.84547	0.518644	53.871	7.24172	0.390605	0.0523016	204.689	68.8933	4.72463	3.79962	0.721059	0.0325609
246376_at	AT1G51950	IAA18 (indoleacetic acid-induced protein 18); transcription factor	2.25331	0.789899	148.942	10.1395	0.747915	0.217056	449.11	65.6188	3.01279	3.01534	1.09138	0.52567
246378_at	AT1G57620	emp24/gp25L/p24 family protein	3.0217	0.472695	30.299	5.37483	2.76436	1.40998	103.018	22.9969	1.09309	3.40005	1.152	0.0817241
246384_at	AT1G77370	glutaredoxin, putative	4.81389	3.84827	23.7944	2.60247	1.32903	0.336374	158.29	15.1358	3.6221	6.65239	1.5355	0.0125837
246390_at	AT1G77330	1-aminocyclopropane-1-carboxylate oxidase, putative / ACC oxidase, putative	14.3698	11.7951	100.41	13.7195	4.78619	3.34504	181.192	36.4878	3.00236	1.80452	0.618968	0.0324352
246391_at	AT1G77350	similar to unnamed protein product [Vitis vinifera] (GB:CAO47891.1)	7.67351	3.00623	42.7319	3.08594	4.00339	1.48918	228.051	14.2203	1.91675	5.33678	0.98046	0.460605
246393_at	AT1G58150	unknown protein	4.26701	1.99531	15.6534	2.41054	0.648491	0.114792	82.1456	13.2268	6.57991	5.24779	1.27833	0.0349316
246395_at	AT1G58170	disease resistance-responsive protein-related / dirigent protein-related	10.0712	9.31813	8.59542	0.620066	1.01133	0.441187	48.9239	7.79187	9.95835	5.69185	1.48947	0.0683659
246396_at	AT1G58180	carbonic anhydrase family protein / carbonate dehydratase family protein	4.67832	1.67911	312.557	19.3864	0.748428	0.233722	826.581	51.6911	6.25087	2.64458	0.707157	0.0624159
246398_at	AT1G58100	TCP family transcription factor, putative	2.07623	0.473225	44.9449	2.52673	0.849054	0.277585	105.256	18.0667	2.44535	2.34189	0.86433	0.305074
246399_at	AT1G58110	bZIP family transcription factor	2.9397	1.55218	37.8839	3.97063	1.77246	1.09879	96.3527	4.40993	1.65854	2.54337	0.989631	0.961067
246400_at	AT1G57540	similar to unknown protein [Oryza sativa (japonica cultivar-group)] (GB:BAD81218.1); similar to Os01g0250600 [Oryza sativa (japonica cultivar-group)] (GB:NP_001042596.1)	5.48487	4.27889	17.2885	2.04935	1.44944	0.554756	97.8663	4.1892	3.78413	5.66077	1.15897	0.11707
246408_at	AT1G57680	similar to unnamed protein product [Vitis vinifera] (GB:CAO46875.1); contains InterPro domain Uncharacterised conserved protein UCP031277 (InterPro:IPR016971)	1.51384	0.264418	320.727	6.05687	0.47126	0.0702754	716.901	62.9966	3.21234	2.23524	0.73789	0.0788467
246409_at	AT1G57700	protein kinase family protein	2.40081	0.625868	20.1914	2.82916	0.834451	0.155711	47.5454	8.05574	2.87711	2.35474	1.03989	0.687586
246410_at	no_match	no_match	5.41264	3.14838	17.1924	1.73363	1.42552	0.744802	70.8723	3.54647	3.79694	4.12231	0.8174	0.00233156
246420_at	AT5G16870	similar to unknown protein [Arabidopsis thaliana] (TAIR:AT3G03010.1); similar to unknown protein [Arabidopsis thaliana] (TAIR:AT3G03010.2); similar to hypothetical protein [Vitis vinifera] (GB:CAN83813.1); contains InterPro domain Peptidyl-tRNA hydrolase, PTH2 (InterPro:IPR002833)	11.2401	9.17291	11.785	0.869876	3.22552	2.39585	42.6506	7.57819	3.48474	3.61905	1.01161	0.934154
246421_at	AT5G16880	VHS domain-containing protein / GAT domain-containing protein	2.95357	0.425131	62.1231	10.8272	0.656031	0.0599801	419.801	35.4241	4.50218	6.75756	1.0603	0.256692
246422_at	AT5G17060	ATARFB1B; GTP binding	8.40053	4.90968	19.9093	1.02719	1.5445	0.616373	100.009	4.42234	5.439	5.02324	1.11068	0.124648
246423_at	AT5G16950	similar to unnamed protein product [Vitis vinifera] (GB:CAO62232.1)	5.88797	5.47405	7.22277	2.35104	1.54636	1.02074	32.4302	12.6132	3.80764	4.49	1.14875	0.400132
246424_at	AT5G17020	XPO1A (exportin 1A); protein transporter	6.95957	3.60402	65.628	4.94561	2.39174	1.00976	179.861	5.39766	2.90984	2.74061	1.05901	0.584617
246427_at	AT5G17400	ADP, ATP carrier protein, mitochondrial, putative / ADP/ATP translocase, putative / adenine nucleotide translocator, putative	2.69934	0.735129	89.2969	10.1856	1.30394	0.490933	286.946	52.4265	2.07015	3.2134	1.06261	0.538056
246434_at	AT5G17520	RCP1 (ROOT CAP 1)	8.87718	7.29982	18.1309	4.13767	6.94157	4.41619	49.0667	3.5627	1.27884	2.70625	0.635144	0.00125443
246436_at	AT5G17440	LUC7 N_terminus domain-containing protein	4.2629	1.8202	26.9498	5.38913	2.09226	0.821097	102.069	26.9774	2.03746	3.78737	0.926033	0.529183
246442_at	AT5G17610	similar to unknown [Populus trichocarpa] (GB:ABK94626.1)	3.34633	1.6131	7.69846	2.0986	1.16388	0.429097	51.8071	17.5692	2.87514	6.72955	1.38227	0.0784939
246443_at	AT5G17620	similar to unnamed protein product [Vitis vinifera] (GB:CAO17833.1); contains InterPro domain Plant nuclear matrix 1 (InterPro:IPR010604)	7.11514	4.12102	35.2149	1.71068	1.65351	0.354135	124.755	6.94021	4.30305	3.54267	0.814575	0.0350721
246444_at	AT5G17570	tatD-related deoxyribonuclease family protein	4.99634	4.60153	10.7719	1.31443	1.9391	0.987889	30.3188	9.47367	2.57663	2.81462	0.614453	0.0874593
246446_at	AT5G17640	similar to unknown protein [Arabidopsis thaliana] (TAIR:AT1G10020.1); similar to unnamed protein product [Vitis vinifera] (GB:CAO17865.1); similar to hypothetical protein [Vitis vinifera] (GB:CAN65847.1); contains InterPro domain Protein of unknown function DUF1005 (InterPro:IPR010410)	6.09882	2.76311	89.3786	6.32574	1.52274	0.752625	242.263	37.3064	4.00517	2.71053	0.827071	0.16237
246447_at	AT5G16780	SART-1 family protein	3.41309	0.875201	59.0963	1.86035	1.09872	0.396238	211.747	5.29187	3.10642	3.58309	1.18281	0.0793903
246448_at	AT5G16800	GCN5-related N-acetyltransferase (GNAT) family protein	1.52114	0.475379	30.0266	4.09449	0.732412	0.0865338	110.525	4.05224	2.0769	3.68092	1.1568	0.156252
246450_at	AT5G16820	HSF3 (HEAT SHOCK FACTOR 3); DNA binding / transcription factor	2.13282	0.53053	20.2995	4.98663	0.943462	0.362419	61.4099	17.3701	2.26063	3.0252	0.882436	0.492406
246451_at	AT5G16760	inositol 1,3,4-trisphosphate 5/6-kinase	4.55598	1.76761	91.0095	3.26281	1.22309	0.327919	239.152	13.0809	3.72497	2.62776	0.874699	0.0652276
246453_at	AT5G16830	SYP21 (syntaxin 21); SNAP receptor	5.67007	3.87398	93.8124	4.46626	2.06396	0.839795	355.197	48.2225	2.74718	3.78624	1.16849	0.225634
246460_at	AT5G16910	ATCSLD2 (Cellulose synthase-like D2); cellulose synthase/ transferase, transferring glycosyl groups	6.96461	2.23761	51.6572	5.08681	1.42016	0.512828	232.776	24.0666	4.90411	4.50617	1.04781	0.410243
246462_at	AT5G16940	carbon-sulfur lyase	6.26745	2.73331	15.2648	3.09977	0.816228	0.313813	80.7601	12.4244	7.67856	5.29061	0.800895	0.0943806
246475_at	AT5G16720	similar to unknown protein [Arabidopsis thaliana] (TAIR:AT1G70750.1); similar to unnamed protein product [Vitis vinifera] (GB:CAO17158.1); contains InterPro domain Protein of unknown function DUF593 (InterPro:IPR007656)	1.63566	0.621189	10.652	3.21181	0.862683	0.330059	46.107	6.62948	1.89602	4.3285	1.36921	0.121034
246476_at	AT5G16730	similar to unknown protein [Arabidopsis thaliana] (TAIR:AT3G02930.1); similar to unnamed protein product [Vitis vinifera] (GB:CAO62148.1); contains InterPro domain Spectrin repeat (InterPro:IPR002017)	2.77174	1.4222	38.7827	5.36123	0.905018	0.315324	151.664	45.0175	3.06264	3.91061	1.47461	0.0450848
246480_at	AT5G16070	chaperonin, putative	9.37363	4.42534	117.757	11.1167	3.72361	2.70366	432.679	46.5977	2.51735	3.67433	0.800331	0.0640373
246482_at	AT5G15930	PAM1 (PLANT ADHESION MOLECULE 1); RAB GTPase activator	4.54385	1.10251	35.7551	5.82991	1.46678	0.897647	103.61	20.9861	3.09785	2.89777	0.578941	0.0137677
246483_at	AT5G16000	NIK1 (NSP-INTERACTING KINASE 1); kinase	3.90966	2.3177	118.159	7.24382	1.19285	0.601235	245.142	16.8721	3.27758	2.07469	0.834696	0.230394
246490_at	AT5G15950;AT5G15948	[AT5G15950, adenosylmethionine decarboxylase family protein];[AT5G15948, CPuORF10 (Conserved peptide upstream open reading frame 10)]	14.9446	11.1805	203.859	7.6281	0.762643	0.289608	808.197	172.444	19.5958	3.96449	0.882576	0.318031
246493_at	AT5G16180	ATCRS1/CRS1 (ARABIDOPSIS ORTHOLOG OF MAIZE CHLOROPLAST SPLICING FACTOR CRS1)	1.63088	0.714012	34.4651	2.89348	0.878021	0.543672	76.1089	21.168	1.85744	2.20829	0.845523	0.511722
246496_at	AT5G16210	HEAT repeat-containing protein	4.13846	2.13977	16.9019	0.913159	1.24103	0.220377	85.6778	22.2875	3.3347	5.06913	1.39305	0.0069092
246497_at	AT5G16220	octicosapeptide/Phox/Bem1p (PB1) domain-containing protein	3.13229	1.03804	19.5972	1.3567	3.56919	0.500355	59.0743	11.4907	0.877592	3.01442	1.36505	0.0194395
246499_at	AT5G16260	RNA recognition motif (RRM)-containing protein	2.93846	1.04906	68.0545	3.30475	0.792634	0.158855	246.983	36.1379	3.70721	3.6292	1.00007	0.999575
246500_at	AT5G16270	ATRAD21.3/SYN4 (ARABIDOPSIS HOMOLOG OF RAD21 3)	6.63736	6.16753	66.283	1.2335	1.35505	0.655927	214.136	32.0891	4.89822	3.23063	1.63668	0.0316686
246501_at	AT5G16280	binding	5.13998	2.35718	22.7065	0.821357	2.57588	1.71062	68.7036	4.57054	1.99543	3.02572	1.29893	0.0235625
246505_at	AT5G16250	similar to unknown protein [Arabidopsis thaliana] (TAIR:AT3G02640.1); similar to unnamed protein product [Vitis vinifera] (GB:CAO50168.1)	4.08824	2.38774	64.9706	8.00631	1.56246	1.11911	60.4661	10.0382	2.61653	0.930669	0.566813	0.0768215
246506_at	AT5G16110	similar to unknown protein [Arabidopsis thaliana] (TAIR:AT3G02555.1); similar to hypothetical protein [Cleome spinosa] (GB:ABD96917.1)	1.12629	0.161758	223.067	17.716	0.832577	0.261137	229.475	83.6885	1.35278	1.02873	0.695966	0.05661
246507_at	AT5G16120	hydrolase, alpha/beta fold family protein	1.91693	0.25377	81.2176	5.21753	0.582245	0.049757	240.751	11.7985	3.2923	2.96426	0.651179	0.00246123
246510_at	AT5G15410	DND1 (DEFENSE NO DEATH 1); calcium channel/ calmodulin binding / cation channel/ cyclic nucleotide binding / inward rectifier potassium channel	8.34445	4.08383	314.984	4.38866	1.52729	0.431616	908.48	48.0547	5.46355	2.88421	1.12673	0.0449776
246513_at	AT5G15680	binding	13.1507	11.0825	28.7682	1.21	4.39126	3.65622	81.2068	24.681	2.99473	2.8228	1.14635	0.372317
246515_at	AT5G15710	F-box family protein	1.83091	0.525348	35.9117	4.7949	0.891389	0.399511	68.1012	23.6078	2.05399	1.89635	1.12927	0.343977
246522_at	AT5G15830	ATBZIP3 (ARABIDOPSIS THALIANA BASIC LEUCINE-ZIPPER 3); DNA binding / transcription factor	2.31563	0.986235	9.81782	2.43061	2.72159	1.74674	32.176	11.0183	0.850837	3.27731	1.83816	0.0137515
246523_at	AT5G15850	COL1 (CONSTANS-LIKE 1); transcription factor/ zinc ion binding	1.41852	0.242969	545.131	60.016	0.671075	0.156457	1167.35	173.514	2.1138	2.14142	0.942517	0.362816
246528_at	AT5G15640	mitochondrial substrate carrier family protein	4.92606	1.89969	34.1199	2.63598	2.17041	0.994315	73.3411	4.8037	2.26964	2.14951	0.700836	0.0883242
246529_at	AT5G15730	serine/threonine protein kinase, putative	1.70013	0.426594	19.4936	1.74846	1.11221	0.455308	80.8026	10.8225	1.5286	4.14508	1.38468	0.19125
246532_at	AT5G15870	glycosyl hydrolase family 81 protein	2.81674	1.05726	45.9085	3.10696	0.809018	0.442491	104.586	7.23573	3.48168	2.27813	1.03513	0.912583
246533_at	AT5G15880	similar to hypothetical protein [Cleome spinosa] (GB:ABD96950.1); contains InterPro domain Polyadenylate-binding protein/Hyperplastic disc protein; (InterPro:IPR002004)	5.47061	2.08205	21.0907	1.8509	1.32712	0.333199	90.1027	16.3573	4.12216	4.27216	1.12482	0.306434
246539_at	AT5G15460	MUB2 (MEMBRANE-ANCHORED UBIQUITIN-FOLD PROTEIN 2)	8.80602	7.29471	33.1231	5.85658	1.27488	0.327203	166.199	30.3192	6.90733	5.01761	0.867057	0.327017
246541_at	AT5G15400	U-box domain-containing protein	12.4454	8.23614	36.8659	4.819	1.56646	0.625239	184.933	25.3793	7.94489	5.01638	0.917252	0.632236
246542_at	AT5G15020	similar to unknown protein [Arabidopsis thaliana] (TAIR:AT3G01320.1); similar to paired amphipathic helix repeat-containing protein [Arabidopsis thaliana] (TAIR:AT1G70060.1); similar to ATSIN3/SIN3 (Arabidopsis thaliana sin3 homolog) [Arabidopsis thaliana] (TAIR:AT1G24190.1); similar to unnamed protein product [Vitis vinifera] (GB:CAO40976.1); similar to hypothetical protein OsJ_000071 [Oryza sat…	1.95116	0.621012	32.4349	5.32511	0.892863	0.29065	99.2362	18.3597	2.18528	3.05955	0.993053	0.942991
246550_at	AT5G14920	gibberellin-regulated family protein	2.1782	0.84576	67.1905	9.64773	2.70256	1.77338	542.159	12.874	0.805977	8.06897	5.47853	0.00246346
246553_at	AT5G15440	EDL1 (EID1-LIKE 1)	5.03021	2.71211	50.8673	2.49425	1.50881	0.95686	209.354	16.5591	3.33388	4.1157	1.32101	0.124431
246555_at	AT5G15470	GAUT14 (Galacturonosyltransferase 14); polygalacturonate 4-alpha-galacturonosyltransferase/ transferase, transferring glycosyl groups / transferase, transferring hexosyl groups	7.80609	5.64093	23.3499	0.229556	2.17448	1.91618	60.3877	12.8714	3.58986	2.5862	0.774465	0.296415
246558_at	AT5G15540	EMB2773 (EMBRYO DEFECTIVE 2773); binding / protein binding / zinc ion binding	8.59311	6.72239	23.193	1.25121	1.35835	0.820194	85.3649	24.7999	6.32615	3.68063	0.86955	0.401946
246561_at	AT5G15570	similar to DNA binding [Arabidopsis thaliana] (TAIR:AT3G02160.1); similar to hypothetical protein [Vitis vinifera] (GB:CAN79809.1); contains InterPro domain Bromodomain transcription factor (InterPro:IPR006565)	2.46327	1.01123	47.4954	3.41548	1.14215	0.427549	149.367	29.0104	2.1567	3.14488	1.16153	0.141415
246562_at	AT5G15580	LNG1 (LONGIFOLIA1)	1.16804	0.275149	40.287	1.90139	0.605899	0.215562	79.6806	24.7278	1.92779	1.97783	0.727408	0.0562508
246566_at	AT5G14940	proton-dependent oligopeptide transport (POT) family protein	3.33068	1.48309	13.3518	1.39425	1.38386	0.70592	31.1019	6.47957	2.40681	2.32941	0.761963	0.15569
246567_at	AT5G14950	ATGMII/GMII (GOLGI ALPHA-MANNOSIDASE II); alpha-mannosidase	2.31236	0.755794	38.0029	3.7068	1.24455	0.558586	94.1671	11.8032	1.85799	2.47789	0.944088	0.647463
246576_at	AT1G31650	ATROPGEF14/ROPGEF14 (KINASE PARTNER PROTEIN-LIKE); Rho guanyl-nucleotide exchange factor/	4.22782	2.05013	69.5875	5.2408	2.05528	1.10913	249.89	21.387	2.05706	3.59102	1.10944	0.537061
246580_at	AT1G31770	ABC transporter family protein	4.04313	2.18135	22.3135	2.93317	1.98171	1.3589	53.5581	11.0717	2.04022	2.40025	1.01964	0.94121
246594_at	AT5G14800	P5CR (PYRROLINE-5- CARBOXYLATE (P5C) REDUCTASE); pyrroline-5-carboxylate reductase	2.66543	0.698554	217.764	32.6457	1.26589	0.266516	887.586	32.0731	2.10557	4.0759	1.07654	0.471022
246595_at	AT5G14780	FDH (FORMATE DEHYDROGENASE); NAD binding / binding / catalytic/ cofactor binding / oxidoreductase, acting on the CH-OH group of donors, NAD or NADP as acceptor	8.51826	7.53951	689.249	147.994	2.86018	0.753878	2316.98	287.664	2.97822	3.3616	1.13988	0.227154
246598_at	AT5G14850	mannosyltransferase, putative	2.59377	2.26923	29.658	4.80369	1.40749	0.631996	69.4758	7.39513	1.84284	2.34257	2.08607	0.0238129
246607_at	AT5G35370	carbohydrate binding / kinase	2.21523	0.907357	46.3985	1.86532	0.915651	0.260499	156.139	27.6372	2.4193	3.36517	1.1294	0.259303
246611_at	AT5G35330	MBD02 (methyl-CpG-binding domain 2); DNA binding	2.20802	0.632087	60.3615	6.98978	0.768692	0.11845	271.362	81.7011	2.87244	4.49561	0.940241	0.417067
246619_at	AT5G36290	similar to unknown protein [Arabidopsis thaliana] (TAIR:AT1G25520.1); similar to unnamed protein product [Vitis vinifera] (GB:CAO22988.1); contains InterPro domain Protein of unknown function UPF0016; (InterPro:IPR001727)	6.5477	2.13538	103.205	11.5544	3.18274	1.88381	307.65	47.9009	2.05725	2.98098	0.854524	0.0632872
246620_at	AT5G36220	CYP81D1 (CYTOCHROME P450 91A1); oxygen binding	6.37914	5.50599	21.1129	1.77061	1.04154	0.559055	100.62	12.4466	6.12469	4.76581	0.757679	0.455665
246622_at	AT5G36250	protein phosphatase 2C, putative / PP2C, putative	2.6331	1.11046	31.4048	1.23151	0.927948	0.262	100.011	7.50756	2.83756	3.18457	1.00857	0.933109
246628_at	AT1G48900	signal recognition particle 54 kDa protein 3 / SRP54 (SRP-54C)	11.0455	7.32303	117.751	12.0598	2.68665	0.901703	453.109	62.2401	4.11126	3.84804	1.1859	0.0412718
246631_at	AT1G50740	similar to unknown protein [Arabidopsis thaliana] (TAIR:AT3G20510.1); similar to unnamed protein product [Vitis vinifera] (GB:CAO38976.1); contains InterPro domain Protein of unknown function UPF0136, Transmembrane; (InterPro:IPR005349)	4.08627	1.29623	35.7574	1.28838	0.99641	0.205671	217.62	24.4216	4.10099	6.086	1.13243	0.279378
246632_at	AT1G29710	pentatricopeptide (PPR) repeat-containing protein	2.33064	0.697396	21.8809	1.18572	0.99996	0.113033	62.1067	7.15093	2.33074	2.83839	1.14113	0.204062
246634_at	AT1G31730	epsilon-adaptin, putative	6.40461	4.12344	60.8942	0.760627	2.10567	0.892299	242.296	8.71785	3.0416	3.97897	1.17072	0.180255
246636_at	AT5G34850	ATPAP26/PAP26 (purple acid phosphatase 26); acid phosphatase/ protein serine/threonine phosphatase	13.7778	12.5744	208.264	12.6678	5.09038	4.26374	506.932	52.1985	2.70663	2.43408	1.3076	0.0629661
246644_at	AT5G35100	peptidyl-prolyl cis-trans isomerase	6.97917	4.37818	48.0394	2.39968	3.16773	2.9698	150.826	26.3762	2.20321	3.13963	1.3077	0.00431301
246645_at	AT5G35080	protein binding	4.25611	2.95524	43.9405	2.28052	2.12458	1.15343	154.902	32.5894	2.00327	3.52526	1.21797	0.0374644
246650_at	AT5G35160	endomembrane protein 70, putative	5.4307	2.20711	100.982	4.78331	6.75565	5.24641	295.598	51.37	0.803876	2.92723	1.1234	0.271457
246653_at	AT5G35200	epsin N-terminal homology (ENTH) domain-containing protein	2.3034	0.833335	69.3673	4.37083	0.798652	0.154454	248.44	4.89309	2.88411	3.58152	1.05639	0.710944
246654_s_at	AT5G35220;AT5G35210	[AT5G35220, EGY1 (ETHYLENE-DEPENDENT GRAVITROPISM-DEFICIENT AND YELLOW-GREEN 1); sterol regulatory element-binding protein site 2 protease];[AT5G35210, peptidase M50 family protein / sterol-regulatory element binding protein (SREBP) site 2 protease family protein]	3.0155	0.987692	119.881	9.47207	2.1484	1.11894	337.334	63.225	1.4036	2.81391	1.03633	0.860575
246681_at	AT5G33280	chloride channel-like (CLC) protein, putative	3.05978	1.09734	33.0276	1.15795	1.00653	0.290798	130.174	14.945	3.03994	3.94138	1.20681	0.0547423
246699_at	AT5G27990	similar to unknown protein [Arabidopsis thaliana] (TAIR:AT3G22510.1); similar to hypothetical protein [Ipomoea trifida] (GB:AAS79569.1); contains domain PTHR21250 (PTHR21250)	6.64664	1.90304	101.216	6.90498	4.65558	4.42486	268.164	37.8194	1.42767	2.64942	0.933111	0.0695894
246702_at	AT5G28050	cytidine/deoxycytidylate deaminase family protein	6.55366	1.80752	703.102	21.802	0.996798	0.171197	2052.29	135.339	6.57471	2.9189	0.635876	0.00231315
246724_at	AT5G29000	myb family transcription factor	1.82186	0.648099	9.95361	1.13252	0.904901	0.306682	45.8033	1.9808	2.01333	4.60167	1.55676	0.0569757
246728_at	AT5G28040	transcription regulator	2.04155	0.622619	59.0739	4.81644	0.555497	0.143284	146.904	41.0768	3.67518	2.48678	0.714814	0.0485112
246732_at	AT5G27650	PWWP domain-containing protein	1.99664	0.68755	46.991	8.26018	0.493689	0.137587	225.151	61.4191	4.04432	4.79137	1.12944	0.507371
246735_at	AT5G27670	HTA7; DNA binding	3.60682	2.30976	130.411	3.08286	0.510798	0.0449102	452.162	49.0145	7.06114	3.46722	0.830896	0.24217
246737_at	AT5G27710	similar to unnamed protein product [Vitis vinifera] (GB:CAO17522.1)	3.4485	0.920394	15.8968	2.94474	0.984606	0.217235	87.0834	8.37178	3.50242	5.47805	1.38869	0.0343778
246738_at	AT5G27740	EMB2775 (EMBRYO DEFECTIVE 2775); DNA binding / nucleoside-triphosphatase/ nucleotide binding	6.97248	6.89708	34.8275	1.44129	8.29594	6.59708	77.8742	4.51097	0.840469	2.236	0.727378	0.00880285
246741_at	AT5G27720	EMB1644 (EMBRYO DEFECTIVE 1644)	8.3416	7.0342	78.3881	3.95011	2.05914	0.891474	337.503	21.3061	4.05102	4.30554	0.980708	0.882447
246742_at	AT5G27840	TOPP8 (Type one serine/threonine protein phosphatase 8); protein serine/threonine phosphatase	2.19137	0.872085	98.4429	7.42845	1.02754	0.626306	338.892	39.6037	2.13265	3.44252	1.28803	0.23747
246743_at	AT5G27750	F-box family protein	1.9625	0.500227	15.7375	0.648594	1.4704	0.679492	42.3796	11.917	1.33467	2.69291	1.14959	0.457141
246744_at	AT5G27760	hypoxia-responsive family protein	6.14499	2.95931	256.705	48.7904	1.79043	0.955865	481.092	53.5623	3.43213	1.8741	0.430036	0.0088748
246748_at	AT5G27730	similar to unknown protein [Arabidopsis thaliana] (TAIR:AT5G47900.1); similar to Os01g0931100 [Oryza sativa (japonica cultivar-group)] (GB:NP_001045294.1); similar to hypothetical protein OsI_004939 [Oryza sativa (indica cultivar-group)] (GB:EAY77092.1)	4.79246	2.93263	14.3915	3.22699	1.25135	0.579302	60.7146	13.7967	3.82983	4.21879	1.13419	0.429307
246749_at	AT5G27830	similar to hypothetical protein [Vitis vinifera] (GB:CAN74239.1); contains InterPro domain Folate receptor (InterPro:IPR004269)	1.9978	0.45347	22.6618	1.89799	0.888667	0.184811	82.9144	2.19314	2.24808	3.65877	1.17455	0.180246
246750_at	no_match	no_match	3.43617	2.35014	5.08198	0.151743	1.41218	0.459565	22.0826	5.57044	2.43324	4.34527	1.32515	0.103554
246755_at	AT5G27920	F-box family protein	2.90288	1.02004	71.5476	6.79642	0.87435	0.285869	168.192	12.8326	3.32005	2.35077	0.623189	0.00393608
246758_at	AT5G27850	60S ribosomal protein L18 (RPL18C)	21.1673	14.4747	351.082	21.3558	10.5953	7.60665	1182.85	125.883	1.99781	3.36916	0.838362	0.00778642
246760_at	AT5G27970	binding	6.76468	3.72789	18.6761	1.0842	4.80451	4.30591	66.3635	3.8369	1.40799	3.55339	0.766125	0.0350257
246768_at	AT5G27400	similar to unnamed protein product [Vitis vinifera] (GB:CAO17659.1); contains domain SSF53335 (SSF53335); contains domain PTHR23109 (PTHR23109)	2.47415	1.00242	48.3389	5.05415	0.906512	0.167913	170.782	16.0124	2.72931	3.533	0.927545	0.677702
246770_at	AT5G27460	pentatricopeptide (PPR) repeat-containing protein	3.61899	2.32197	33.0039	3.42611	1.05128	0.382698	142.864	11.1721	3.44246	4.3287	1.48338	0.131915
246772_at	AT5G27490	integral membrane Yip1 family protein	5.72546	4.06902	31.426	2.1768	2.14175	1.8007	113.8	15.4666	2.67327	3.62119	1.00172	0.976589
246775_at	AT5G27540	EMB2473 (EMBRYO DEFECTIVE 2473); GTP binding	8.54757	5.1709	80.3576	2.24747	6.38028	4.9951	258.102	17.4672	1.33969	3.21191	1.21116	0.00826901
246779_at	AT5G27520	mitochondrial substrate carrier family protein	3.59055	1.71855	16.9927	4.01862	1.46259	0.749762	57.8227	28.3524	2.45492	3.40279	1.00414	0.981305
246780_at	AT5G27470	seryl-tRNA synthetase / serine--tRNA ligase	10.5415	8.37837	202.721	21.5328	7.24519	5.79117	655.7	32.0016	1.45497	3.2345	0.869622	0.0665337
246782_at	AT5G27320	ATGID1C/GID1C (GA INSENSITIVE DWARF1C); hydrolase	2.2932	0.928672	23.4237	2.08196	0.782722	0.260107	54.4169	7.74782	2.92978	2.32316	0.837962	0.413739
246784_at	AT5G27430	signal peptidase subunit family protein	7.05232	3.76225	23.2002	1.33803	1.93216	0.673592	110.915	10.8012	3.64996	4.78078	0.849673	0.0201518
246785_at	AT5G27380	GSH2/GSHB (GLUTATHIONE SYNTHETASE 2); glutathione synthase	3.20589	0.881293	106.955	2.0668	1.95842	0.91244	184.231	33.8974	1.63698	1.72252	0.932127	0.577962
246786_at	AT5G27410	aminotransferase class IV family protein	7.79912	6.04474	7.35937	2.02041	1.08115	0.488469	26.7821	4.54786	7.21373	3.63918	0.74615	0.16211
246789_at	AT5G27600	LACS7 (LONG-CHAIN ACYL-COA SYNTHETASE 7)	3.77864	2.20305	25.8321	2.83008	1.2171	0.309773	115.067	8.99597	3.10463	4.45442	1.17981	0.173647
246791_at	AT5G27280	zinc finger (DNL type) family protein	3.30268	1.87155	17.6575	1.63105	0.887963	0.273435	97.2651	12.3963	3.71939	5.50844	0.934826	0.507607
246793_at	AT5G27210	similar to transmembrane protein, putative [Arabidopsis thaliana] (TAIR:AT3G05010.1); similar to unnamed protein product [Vitis vinifera] (GB:CAO15118.1)	2.90615	1.04803	59.2494	7.28176	1.23652	0.446706	137.398	26.7718	2.35026	2.31897	0.690996	0.0182342
246796_at	AT5G26770	similar to unknown protein [Arabidopsis thaliana] (TAIR:AT3G05830.1); similar to unnamed protein product [Vitis vinifera] (GB:CAO17354.1)	2.75378	1.44272	8.96776	3.0837	1.05246	0.488824	29.1935	16.6042	2.61651	3.25538	1.08075	0.34054
246799_at	AT5G26940	exonuclease family protein	6.28666	3.97221	31.1311	2.17102	1.55947	0.566347	117.414	35.0075	4.03129	3.7716	0.769028	0.0274988
246803_at	AT5G26980	SYP41 (SYNTAXIN OF PLANTS 41); SNAP receptor	2.78519	1.21517	8.49663	3.67103	0.722789	0.143425	31.9214	16.2287	3.8534	3.75695	1.34866	9.92499e-05
246815_at	AT5G27220	protein transport protein-related	3.89893	2.5086	8.20798	1.01579	3.38674	2.70851	25.1442	8.34763	1.15124	3.06339	0.841503	0.0230695
246817_at	AT5G27240	DNAJ heat shock N-terminal domain-containing protein	2.50993	1.56635	21.4407	4.04363	1.16304	0.761096	53.1884	30.1597	2.15809	2.48072	1.11172	0.388775
246818_at	AT5G27270	EMB976 (EMBRYO DEFECTIVE 976)	4.83661	2.81696	28.3091	2.91716	1.84136	0.675324	101.411	5.55673	2.62665	3.58228	1.17911	0.150548
246820_at	AT5G26910	similar to unknown protein [Arabidopsis thaliana] (TAIR:AT3G58650.1); similar to unknown protein [Arabidopsis thaliana] (TAIR:AT3G05750.1); similar to unknown protein [Arabidopsis thaliana] (TAIR:AT3G05750.2); similar to unnamed protein product [Vitis vinifera] (GB:CAO17458.1)	2.43881	0.730035	37.811	6.00807	0.825661	0.236357	126.824	14.8748	2.95376	3.35417	1.21887	0.0256332
246824_at	AT5G26990	drought-responsive family protein	2.56163	0.500815	53.2126	1.4483	1.03512	0.176923	198.922	31.553	2.47473	3.73825	1.14934	0.0467555
246829_at	AT5G26570	PWD (PHOSPHOGLUCAN WATER DIKINASE); catalytic	4.99755	3.80785	15.9067	0.98799	2.91786	1.30357	54.0234	15.5072	1.71274	3.39626	0.967694	0.807661
246832_at	AT5G26600	catalytic/ pyridoxal phosphate binding	2.70072	1.37465	54.4301	5.32173	0.770296	0.173114	180.829	14.0522	3.50607	3.32222	0.931314	0.612313
246843_at	AT5G26740	similar to unknown protein [Arabidopsis thaliana] (TAIR:AT3G05940.1); similar to unknown [Populus trichocarpa] (GB:ABK95399.1); contains InterPro domain Protein of unknown function DUF300 (InterPro:IPR005178)	2.51095	0.466293	206.323	20.389	0.98205	0.199262	658.889	21.6246	2.55685	3.19349	0.917361	0.380983
246845_at	AT5G26710	glutamate-tRNA ligase, putative / glutamyl-tRNA synthetase, putatuve / GluRS, putative	6.16591	2.20683	314.653	15.7866	3.5773	2.8984	929.929	32.6728	1.72362	2.95541	0.987079	0.895577
246846_at	AT5G26760	similar to hypothetical protein [Vitis vinifera] (GB:CAN62034.1)	3.33979	0.578593	86.2483	8.65556	0.997073	0.22725	257.766	15.6795	3.34959	2.98865	0.704943	0.000190865
246849_at	AT5G26850	binding	3.55358	2.52731	67.1162	9.82884	1.94356	1.63107	138.304	7.8185	1.82839	2.06066	0.689925	0.13635
246852_at	AT5G26880	tRNA/rRNA methyltransferase (SpoU) family protein	8.97733	4.37596	25.4171	1.22882	2.41091	1.01329	128.676	10.6249	3.72362	5.06257	1.20982	0.0276433
246854_at	AT5G26200	mitochondrial substrate carrier family protein	0.872012	0.112634	48.0442	5.84836	0.761929	0.208283	209.214	42.6221	1.14448	4.35461	1.40038	0.00127753
246855_at	AT5G26280	meprin and TRAF homology domain-containing protein / MATH domain-containing protein	7.38765	3.84125	59.8521	10.8704	3.37392	1.37376	225.199	20.3942	2.18963	3.7626	1.22108	0.0173867
246856_at	AT5G26210	PHD finger family protein	5.84236	2.26804	84.7286	11.4243	1.08908	0.178136	367.334	22.4538	5.36448	4.33542	1.08117	0.00444127
246862_at	AT5G25760	PEX4 (PEROXIN4); ubiquitin-protein ligase	7.54498	2.01274	99.0323	3.23824	1.43325	0.341468	434.04	28.3536	5.26423	4.38281	0.909975	0.0378468
246863_at	AT5G25940	early nodulin-related	4.63903	1.88152	30.296	4.42506	3.07866	1.00817	153.184	18.7067	1.50684	5.05625	0.923167	0.248573
246864_at	AT5G25900	GA3 (GA REQUIRING 3); oxygen binding	6.87272	2.03672	66.6259	8.04497	1.59451	0.535635	282.428	19.4602	4.31025	4.23902	1.06069	0.212213
246868_at	AT5G26010	protein serine/threonine phosphatase	3.3874	1.02473	11.82	0.268447	1.52558	0.606302	27.5104	11.5681	2.22041	2.32745	0.878923	0.42155
246870_at	AT5G26030	FC1 (FERROCHELATASE 1); ferrochelatase	15.0633	14.4926	80.4845	7.37167	2.71029	1.98911	242.226	28.0319	5.55782	3.0096	0.940822	0.724915
246879_at	AT5G26110	ATP binding / protein kinase/ protein serine/threonine kinase	3.89362	1.31416	66.3993	7.44708	1.85633	0.908328	148.713	26.1466	2.09748	2.23968	0.699509	0.0883824
246886_at	AT5G26240	CLC-D (chloride channel D); anion channel/ voltage-gated chloride channel	6.92846	4.04991	29.1985	2.99911	1.58619	0.771392	126.849	27.1284	4.36798	4.34437	1.29814	0.0490392
246888_at	AT5G26270	unknown protein	7.37451	6.77554	12.6932	0.433026	2.65042	1.77721	101.922	5.23459	2.78239	8.02962	2.18312	0.0314937
246891_at	AT5G25490	zinc finger (Ran-binding) family protein	2.8221	1.40709	15.5621	2.81793	1.71122	0.834727	23.9929	4.94258	1.64918	1.54175	0.626083	0.152679
246893_at	AT5G25520	transcription elongation factor-related	6.7568	4.06211	66.1091	8.70586	0.901939	0.226166	323.757	33.1222	7.49142	4.89732	1.34026	0.00876216
246895_at	AT5G25540	CID6 (CTC-Interacting Domain 6); protein binding	3.74803	1.19573	71.258	6.30653	0.920586	0.269718	397.174	40.3894	4.07135	5.57374	1.05836	0.682063
246897_at	AT5G25560	zinc finger (C3HC4-type RING finger) family protein	8.21702	4.67682	54.1565	3.93927	1.06027	0.233779	283.305	30.6	7.74994	5.23122	1.24946	0.178963
246899_at	AT5G25590	similar to unknown protein [Arabidopsis thaliana] (TAIR:AT1G52320.3); similar to unknown protein [Arabidopsis thaliana] (TAIR:AT1G52320.4); similar to unknown protein [Arabidopsis thaliana] (TAIR:AT1G52320.2); similar to unnamed protein product [Vitis vinifera] (GB:CAO44106.1); contains InterPro domain Actin-binding FH2 (InterPro:IPR015425); contains InterPro domain Protein of unknown function DU…	3.8923	1.69851	29.5695	1.72062	1.49337	0.74311	100.887	17.6847	2.60638	3.41186	1.01478	0.867828
246901_at	AT5G25630	pentatricopeptide (PPR) repeat-containing protein	2.6331	1.03735	167.504	2.08662	1.44041	1.1193	536.125	122.092	1.82802	3.20066	1.01801	0.916792
246904_at	AT5G25480	DNMT2 (DNA METHYLTRANSFERASE-2); DNA binding	7.13199	6.54074	8.54851	0.724905	1.48049	0.775746	33.0545	2.30987	4.81731	3.86669	0.84805	0.248236
246906_at	AT5G25475	DNA binding	2.63719	1.11962	9.65943	0.434224	1.56925	0.603662	34.9482	3.33593	1.68054	3.61804	0.876697	0.326653
246907_at	AT5G25510	serine/threonine protein phosphatase 2A (PP2A) regulatory subunit B', putative	4.53464	2.55035	63.032	9.74895	1.73606	0.648178	250.667	38.6349	2.61202	3.97682	1.01681	0.871677
246909_at	AT5G25770	similar to unnamed protein product [Vitis vinifera] (GB:CAO44054.1); contains domain PTHR10992 (PTHR10992); contains domain SSF53474 (SSF53474); contains domain G3DSA:3.40.50.1820 (G3DSA:3.40.50.1820)	8.1853	4.6116	19.7636	0.181663	2.35081	1.6039	112.945	16.6502	3.48191	5.7148	1.10748	0.40418
246910_at	AT5G25800	exonuclease family protein	2.20461	0.818322	39.4609	3.9947	1.32534	0.463424	78.9485	7.81045	1.66343	2.00068	0.716782	0.0709852
246919_at	AT5G25460	similar to unknown protein [Arabidopsis thaliana] (TAIR:AT5G11420.1); similar to unknown [Ricinus communis] (GB:CAB02653.1); contains InterPro domain Protein of unknown function DUF642 (InterPro:IPR006946)	6.46432	2.80882	644.389	21.2014	2.16911	0.99843	829.899	325.284	2.98018	1.28788	0.701586	0.0282643
246921_at	AT5G25080	similar to unnamed protein product [Vitis vinifera] (GB:CAO44352.1); contains InterPro domain Exosome-associated factor Rrp47/DNA strand repair C1D (InterPro:IPR011082)	4.64168	2.12418	30.702	1.3279	1.99654	1.64122	103.215	19.2173	2.32486	3.36185	0.974505	0.842681
246924_at	AT5G25060	RNA recognition motif (RRM)-containing protein	6.59224	2.90106	32.8353	2.02064	1.47215	0.598674	124.772	12.2391	4.47798	3.79993	1.46259	0.0191722
246926_at	AT5G25240	similar to NHL repeat-containing protein [Arabidopsis thaliana] (TAIR:AT5G14890.1); similar to unnamed protein product [Vitis vinifera] (GB:CAO67727.1)	5.47192	3.97544	32.3277	1.53509	0.68397	0.259236	112.396	16.9482	8.00024	3.47676	0.69041	0.0987736
246928_at	AT5G25270	similar to ubiquitin family protein [Arabidopsis thaliana] (TAIR:AT5G11080.1); similar to unnamed protein product [Vitis vinifera] (GB:CAO44308.1)	3.21464	1.04523	29.8829	6.98539	1.33807	0.689549	98.7859	31.1504	2.40244	3.30577	1.14465	0.350548
246931_at	AT5G25170	similar to unknown protein [Arabidopsis thaliana] (TAIR:AT2G25190.1); similar to unnamed protein product [Vitis vinifera] (GB:CAO44286.1); contains InterPro domain Protein of unknown function DUF862, eukaryotic (InterPro:IPR008580)	5.52423	1.7981	25.1741	3.46609	1.03154	0.14384	85.7603	5.2546	5.35533	3.40669	0.723504	0.00900576
246933_at	AT5G25160	ZFP3 (ZINC FINGER PROTEIN 3); nucleic acid binding / transcription factor/ zinc ion binding	5.43424	4.07166	7.40106	2.00768	2.27485	2.02919	20.1192	11.1755	2.38884	2.71842	0.658807	0.187437
246935_at	AT5G25350	EBF2 (EIN3-BINDING F BOX PROTEIN 2)	1.05587	0.110403	446.922	81.8062	0.39181	0.067673	737.269	219.238	2.69484	1.64966	0.825761	0.0762519
246945_s_at	AT5G25050	integral membrane transporter family protein	1.96247	0.611383	28.0369	1.2618	0.948159	0.163786	100.74	3.03691	2.06977	3.59313	1.07282	0.609213
246946_at	AT5G25070	similar to unnamed protein product [Vitis vinifera] (GB:CAO66326.1)	2.05593	0.811818	34.4621	5.82824	0.57577	0.0694519	163.066	28.7297	3.57076	4.73176	1.37136	0.0109067
246950_at	no_match	no_match	2.56802	0.73781	29.9279	0.314347	2.0596	1.87126	89.4165	18.6394	1.24685	2.98773	1.09645	0.619124
246952_at	AT5G04820	ATOFP13/OFP13 (Arabidopsis thaliana ovate family protein 13)	4.89457	2.73332	17.4022	1.16067	1.62693	1.4996	41.9646	6.85512	3.00847	2.41146	1.01654	0.95587
246953_at	AT5G04850	VPS60.2	9.20644	3.86655	20.2796	3.322	5.47321	4.2093	102.749	24.026	1.68209	5.06662	1.13663	0.0155501
246955_at	AT5G04870	CPK1 (calcium-dependent protein kinase isoform AK1); calmodulin-dependent protein kinase/ kinase	4.35372	3.33889	29.5597	3.85584	1.80595	1.11248	77.3776	8.69467	2.41076	2.61767	1.03994	0.867102
246957_at	AT5G24670	hydrolase/ zinc ion binding	6.19796	4.62743	41.9452	3.06927	2.14374	1.60487	150.594	31.591	2.89119	3.59027	1.54671	0.0235322
246958_at	AT5G24690	similar to RER1 (RETICULATA-RELATED 1) [Arabidopsis thaliana] (TAIR:AT5G22790.1); similar to unnamed protein product [Vitis vinifera] (GB:CAO24736.1)	7.28671	2.79854	164.885	21.75	3.01123	1.59621	438.243	52.0356	2.41984	2.65786	1.13016	0.304485
246960_at	AT5G24710	similar to hypothetical protein OsI_003062 [Oryza sativa (indica cultivar-group)] (GB:EAY75215.1); similar to hypothetical protein OsJ_002759 [Oryza sativa (japonica cultivar-group)] (GB:EAZ12934.1); similar to unnamed protein product [Vitis vinifera] (GB:CAO45337.1); contains InterPro domain WD40 repeat-like (InterPro:IPR011046); contains InterPro domain WD40/YVTN repeat-like (InterPro:IPR015943…	9.74286	8.75097	20.1307	1.89975	3.62125	1.71424	76.0685	16.2985	2.69047	3.77873	1.16528	0.258916
246962_s_at	AT5G24800	ATBZIP9/BZO2H2 (BASIC LEUCINE ZIPPER O2 HOMOLOG 2); DNA binding / protein heterodimerization/ transcription factor	9.10678	6.46022	37.1729	2.97075	2.45406	1.09864	243.086	57.1295	3.7109	6.53933	1.11389	0.119396
246964_at	AT5G24830	pentatricopeptide (PPR) repeat-containing protein	1.508	0.443295	27.9125	2.07358	0.620344	0.184499	83.6385	42.9138	2.43092	2.99645	1.03823	0.509062
246973_at	AT5G24970	ABC1 family protein	4.29081	2.27012	25.3829	2.11293	1.18392	0.31651	63.8202	12.9866	3.62426	2.5143	0.71531	0.0171446
246975_at	AT5G24890	similar to unknown protein [Arabidopsis thaliana] (TAIR:AT2G24550.1); similar to putative KID-containing protein [Brassica napus] (GB:AAO53442.1)	4.13122	2.2066	202.544	29.6906	1.51824	0.615624	323.295	21.6017	2.72107	1.59617	0.807679	0.0870543
246977_at	AT5G24930	zinc finger (B-box type) family protein	2.83066	0.861777	903.682	50.6222	1.35787	0.683278	1672.65	130.254	2.08463	1.85093	0.8353	0.187739
246980_at	AT5G67530	peptidyl-prolyl cis-trans isomerase cyclophilin-type family protein	4.25279	2.84028	39.6443	2.23056	1.11842	0.5426	167.737	4.74368	3.80248	4.23105	1.17561	0.430202
246982_s_at	AT5G04860;AT2G10560	[AT5G04860, similar to unknown protein [Arabidopsis thaliana] (TAIR:AT3G11760.1); similar to unnamed protein product [Vitis vinifera] (GB:CAO39924.1); contains domain Class I glutamine amidotransferase-like (SSF52317)];[AT2G10560, similar to unknown protein [Arabidopsis thaliana] (TAIR:AT5G04860.1); similar to expressed protein [Oryza sativa (japonica cultivar-group)] (GB:ABF97907.1); similar to …	3.47136	2.27847	14.6049	3.23797	1.40167	0.509393	49.4387	14.9969	2.47658	3.38507	1.38917	0.0481964
246983_at	AT5G67200	leucine-rich repeat transmembrane protein kinase, putative	4.82129	3.73654	24.5035	1.9453	4.58545	4.31344	85.9846	14.2852	1.05143	3.50908	1.16759	0.302927
246985_at	AT5G67290	FAD-dependent oxidoreductase family protein	3.79823	1.82378	25.2813	3.71021	1.80299	0.955955	141.281	24.624	2.10662	5.58838	1.78646	0.0048785
246987_at	AT5G67300	ATMYB44/ATMYBR1/MYBR1 (MYB DOMAIN PROTEIN 44); DNA binding / transcription factor	1.37767	0.190807	137.422	28.0394	0.410512	0.054079	468.249	61.4071	3.35598	3.40738	1.1779	0.195789
246995_at	AT5G67470	formin homology 2 domain-containing protein / FH2 domain-containing protein	5.69388	3.7451	28.9944	2.56753	0.994706	0.320128	117.439	24.3076	5.72418	4.05041	1.2129	0.152554
246999_at	AT5G67440	phototropic-responsive NPH3 family protein	2.04158	0.485217	128.308	17.8111	0.773677	0.20112	407.743	75.7274	2.6388	3.17785	1.14741	0.0948637
247000_at	AT5G67380	CKA1 (CASEIN KINASE ALPHA 1); kinase	2.35762	0.546553	90.8692	3.50816	0.698517	0.058261	415.451	36.5334	3.37517	4.57197	1.29834	0.0182079
247001_at	AT5G67330	ATNRAMP4 (Arabidopsis natural resistance-associated macrophage (NRAMP) protein 4); manganese ion transmembrane transporter/ metal ion transmembrane transporter	9.32942	5.47036	212.609	29.6732	1.42991	0.396259	694.845	50.3325	6.52447	3.26818	0.929707	0.181729
247002_at	AT5G67320	WD-40 repeat family protein	3.32489	1.0341	68.2986	4.81245	1.88904	0.838621	227.338	14.9562	1.76009	3.3286	1.2043	0.144308
247006_at	AT5G67490	similar to unnamed protein product [Vitis vinifera] (GB:CAO48511.1); similar to hypothetical protein [Vitis vinifera] (GB:CAN66554.1); similar to Os06g0157800 [Oryza sativa (japonica cultivar-group)] (GB:NP_001056861.1); contains InterPro domain Protein of unknown function DUF1674 (InterPro:IPR012875)	3.54158	1.16784	60.3763	7.81742	1.31938	0.227488	278.202	32.6513	2.68427	4.60781	1.06615	0.361734
247007_at	AT5G67500	porin, putative	27.2444	24.3507	65.939	8.44567	6.46812	3.91312	260.568	33.5296	4.21211	3.95165	0.952457	0.55721
247008_at	AT5G67560	ATARLA1D (ADP-ribosylation factor-like A1D); GTP binding	10.5029	7.0219	48.7382	3.39946	3.02678	2.1511	221.816	43.8059	3.46999	4.55118	0.987064	0.919123
247012_at	AT5G67580	ATTRB2/TRB2 (TELOMERE REPEAT BINDING FACTOR 2); DNA binding / transcription factor	4.63273	2.07783	24.7971	3.42822	1.56955	0.685174	64.3346	19.6564	2.95162	2.59444	1.09428	0.387617
247013_at	AT5G67480	BT4 (BTB AND TAZ DOMAIN PROTEIN 4); protein binding / transcription regulator	1.1714	0.160777	297.8	16.7861	0.332429	0.0727019	316.569	32.815	3.52375	1.06303	0.284173	0.0033615
247014_at	AT5G67630	DNA helicase, putative	5.41681	1.46898	66.0218	5.48193	2.0259	1.04714	194.525	39.8617	2.67378	2.94638	0.857437	0.413552
247023_at	AT5G67060	HEC1 (HECATE 1); transcription factor	4.47638	2.89476	42.4785	5.74229	0.345829	0.0722583	151.107	22.4276	12.9439	3.55725	0.917263	0.640571
247029_at	AT5G67190	AP2 domain-containing transcription factor, putative	5.80865	2.70918	90.5933	0.695353	0.803512	0.335085	78.0582	6.9775	7.22907	0.861633	0.486013	0.00466232
247031_at	AT5G67230	glycosyl transferase family 43 protein	1.60215	0.858983	14.5341	2.68502	1.60992	1.07325	40.0766	17.6398	0.995174	2.75742	0.920338	0.776128
247032_at	AT5G67240	exonuclease	12.3045	11.8128	115.597	5.51541	4.11135	3.16703	301.296	48.5717	2.99281	2.60644	1.10634	0.472292
247033_at	AT5G67250	SKIP2 (SKP1 INTERACTING PARTNER 2); ubiquitin-protein ligase	1.46746	0.311721	130.046	10.4574	0.866389	0.243177	204.868	37.3593	1.69377	1.57535	0.816307	0.171294
247034_at	AT5G67260	CYCD3;2 (CYCLIN D3;2); cyclin-dependent protein kinase	3.43707	1.08882	157.936	17.7514	2.89174	1.59003	453.305	49.9031	1.18858	2.87018	1.01319	0.852917
247036_at	AT5G67130	phospholipase C	3.58606	1.34619	46.7407	0.331914	1.63896	0.488307	147.246	21.3698	2.18801	3.15027	0.917148	0.291854
247042_at	AT5G67220	nitrogen regulation family protein	6.57574	2.07221	169.785	24.8677	2.81083	1.11932	565.641	74.6455	2.33943	3.33152	0.907448	0.216969
247043_at	AT5G66880	SNRK2-3/SNRK2.3/SRK2I (SNF1-RELATED PROTEIN KINASE 2.3); kinase/ protein kinase	5.025	3.54555	23.9235	2.35946	1.07776	0.291356	180.189	12.51	4.66245	7.53187	1.38088	0.025562
247045_at	AT5G66930	similar to unknown [Populus trichocarpa x Populus deltoides] (GB:ABK96307.1); contains InterPro domain Protein of unknown function DUF1649 (InterPro:IPR012445)	3.49464	2.64325	12.5558	0.788537	1.88029	0.787024	52.1651	5.1476	1.85856	4.15466	1.03152	0.81529
247049_at	AT5G66440	similar to unknown protein [Arabidopsis thaliana] (TAIR:AT4G34560.1); similar to hypothetical protein [Thellungiella halophila] (GB:ABB45849.1)	5.04151	2.81374	40.2231	5.49882	0.699018	0.173195	242.05	75.9671	7.21228	6.01769	1.60404	0.00361477
247054_at	AT5G66730	zinc finger (C2H2 type) family protein	2.05143	0.473364	83.1174	5.45479	0.749852	0.153143	249.676	67.583	2.73577	3.00389	1.22722	0.0306335
247057_at	AT5G66770	scarecrow transcription factor family protein	1.99216	0.637203	23.354	1.21234	0.764814	0.120761	64.9864	9.32685	2.60476	2.78267	1.34291	0.0791453
247058_at	AT5G66680	DGL1 (defective glycosylation 1); dolichyl-diphosphooligosaccharide-protein glycotransferase	9.83399	4.02888	140.639	11.531	9.44483	6.63693	458.638	48.3758	1.0412	3.26111	0.844987	0.011804
247062_at	AT5G66810	similar to unknown protein [Arabidopsis thaliana] (TAIR:AT1G61150.6); similar to unknown protein [Arabidopsis thaliana] (TAIR:AT1G61150.4); similar to unknown protein [Arabidopsis thaliana] (TAIR:AT1G61150.5); similar to unnamed protein product [Vitis vinifera] (GB:CAO71830.1); contains InterPro domain CTLH, C-terminal to LisH motif (InterPro:IPR006595)	2.90371	0.414324	53.8973	1.32827	0.848607	0.232884	204.52	37.942	3.42174	3.79461	1.04663	0.0556522
247065_s_at	AT5G66910;AT5G66900	[AT5G66910, disease resistance protein (CC-NBS-LRR class), putative];[AT5G66900, disease resistance protein (CC-NBS-LRR class), putative]	2.10832	0.31934	30.0482	2.45938	2.50034	2.27669	43.9617	5.63653	0.843215	1.46304	0.956803	0.406118
247067_at	AT5G66950	catalytic/ pyridoxal phosphate binding	2.82173	1.09634	52.9366	11.0575	0.802842	0.132083	208.767	24.0271	3.51468	3.94371	1.0736	0.514182
247072_at	AT5G66490	similar to unknown protein [Arabidopsis thaliana] (TAIR:AT3G50900.1); similar to hypothetical protein [Thellungiella halophila] (GB:ABB45855.1)	3.59251	1.25604	28.1519	2.13364	1.28743	0.296507	186.541	17.2942	2.79044	6.62625	1.31056	0.0113026
247074_at	AT5G66590	allergen V5/Tpx-1-related family protein	3.08829	1.04293	8.41505	0.664962	0.553545	0.124916	46.4838	5.15396	5.57911	5.52389	1.19321	0.00653351
247079_at	AT5G66055	AKRP/EMB2036 (EMBRYO DEFECTIVE 2036); protein binding	4.04891	2.36659	21.4417	2.2483	2.02643	1.32493	45.5039	8.04779	1.99805	2.12221	1.20855	0.331953
247082_at	AT5G66030	ATGRIP/GRIP; protein binding	3.92168	1.63132	22.5138	0.526301	0.768734	0.199369	119.334	13.9984	5.10148	5.30049	0.970391	0.79853
247083_at	AT5G66290	similar to hypothetical protein [Thellungiella halophila] (GB:ABB45846.1)	1.15062	0.126003	22.6656	1.15947	0.93265	0.380421	74.5958	12.2088	1.23371	3.29115	1.3397	0.0367855
247085_at	AT5G66310	kinesin motor family protein	3.68573	1.56346	42.2448	1.88616	0.75684	0.207973	183.912	47.4474	4.86989	4.35347	0.828357	0.0752925
247086_at	AT5G66320	zinc finger (GATA type) family protein	2.36405	0.67349	46.4523	3.82052	1.16276	0.434841	96.1044	15.063	2.03314	2.06888	0.852644	0.155935
247089_at	AT5G66360	ribosomal RNA adenine dimethylase family protein	2.72278	1.1279	22.53	1.18528	0.785767	0.311319	86.8851	10.096	3.46513	3.85641	1.01974	0.905688
247091_at	AT5G66390	peroxidase 72 (PER72) (P72) (PRXR8)	8.74292	8.42232	7.91906	0.824167	1.88788	0.97433	52.1096	8.6623	4.63107	6.58027	1.15892	0.375639
247092_at	AT5G66380	ATFOLT1 (ARABIDOPSIS THALIANA FOLATE TRANSPORTER 1); binding / folic acid transporter	5.59758	3.13826	20.0786	1.0825	2.69444	0.977093	72.4191	24.3014	2.07745	3.60678	0.914702	0.300052
247097_at	AT5G66460	(1-4)-beta-mannan endohydrolase, putative	8.57471	6.49007	14.5508	0.218333	1.14448	0.479351	64.7286	6.07372	7.49221	4.44845	0.715355	0.0877243
247102_at	AT5G66550	Maf family protein	4.79013	3.42363	28.2855	5.97142	3.08891	2.82252	71.9361	12.6294	1.55075	2.54322	0.780166	0.133832
247106_at	AT5G66240	transducin family protein / WD-40 repeat family protein	5.61667	3.77799	48.6546	6.64941	1.92803	0.841644	211.63	23.8952	2.91316	4.34964	1.45806	0.0503908
247108_at	AT5G66160	JR700 (Arabidopsis thaliana receptor homology region transmembrane domain ring H2 motif protein 1); peptidase/ protein binding / zinc ion binding	2.02955	0.406196	17.6048	1.45171	0.722074	0.171651	72.7789	13.3781	2.81072	4.13404	1.42887	0.0414259
247110_at	AT5G65830	leucine-rich repeat family protein	1.86759	0.454523	9.41128	1.21192	1.72937	1.51899	30.8329	6.94339	1.07992	3.27617	1.04307	0.82591
247112_at	AT5G65950	binding	9.1927	4.66576	70.2077	0.432624	2.66828	0.705741	216.802	22.8571	3.44517	3.088	1.16936	0.0913156
247113_at	AT5G65960	similar to CM0216.310.nc [Lotus japonicus] (GB:BAF98215.1); contains domain SSF52540 (SSF52540); contains domain PTHR11708 (PTHR11708)	2.79049	0.727538	50.4863	2.78836	0.790851	0.0739894	153.444	25.9103	3.52847	3.03932	1.09974	0.360188
247114_at	AT5G65910	BSD domain-containing protein	4.06231	1.76992	27.2343	2.09821	0.803142	0.175898	134.839	39.8667	5.05802	4.95106	0.914701	0.537425
247115_at	AT5G65930	ZWI (ZWICHEL); calmodulin binding / microtubule motor	3.78233	1.80825	26.9563	5.24278	1.19328	0.387972	93.3483	6.01231	3.1697	3.46295	0.891897	0.368096
247117_at	AT5G65940	CHY1 (BETA-HYDROXYISOBUTYRYL-COA HYDROLASE 1); 3-hydroxyisobutyryl-CoA hydrolase	5.84917	3.8797	15.3305	2.10082	3.1129	2.80139	86.6757	31.4797	1.87901	5.65381	1.08287	0.458054
247121_at	AT5G66010	RNA binding	5.33172	2.0205	34.983	1.77663	4.31972	3.67067	87.6427	18.89	1.23427	2.5053	1.27365	0.0565058
247123_at	AT5G66050	similar to wound-responsive family protein [Arabidopsis thaliana] (TAIR:AT1G19660.2); similar to wound-responsive family protein [Arabidopsis thaliana] (TAIR:AT1G19660.1); similar to unnamed protein product [Vitis vinifera] (GB:CAO24574.1); contains InterPro domain Protein of unknown function DUF151 (InterPro:IPR003729)	3.01054	1.7005	35.1308	3.75016	1.08819	0.287838	115.059	28.0744	2.76655	3.27515	0.937684	0.710875
247127_at	AT5G66100	La domain-containing protein	4.21041	1.98513	17.4454	4.09618	1.8585	1.23691	47.5207	8.04145	2.26549	2.72396	1.13832	0.426625
247130_at	AT5G66180	similar to NOL1/NOP2/sun family protein [Arabidopsis thaliana] (TAIR:AT1G06560.1); similar to unnamed protein product [Vitis vinifera] (GB:CAO48200.1); contains InterPro domain Bacterial Fmu (Sun)/eukaryotic nucleolar NOL1/Nop2p (InterPro:IPR001678)	3.21703	1.98234	18.3663	1.44613	0.693407	0.117292	105.334	10.8274	4.63946	5.73517	1.13974	0.571105
247132_at	AT5G66200	armadillo/beta-catenin repeat family protein	2.162	0.825843	71.2247	6.87006	0.74136	0.159252	179.109	31.1657	2.91627	2.5147	0.82603	0.177323
247137_at	AT5G66210	CPK28 (calcium-dependent protein kinase 28); calmodulin-dependent protein kinase	3.01428	1.44493	24.5357	1.79447	0.857903	0.332068	91.4011	4.67002	3.51354	3.72522	1.36023	0.217867
247140_at	AT5G66250	kinectin-related	8.81598	5.39819	16.7566	1.44812	0.950673	0.334943	69.9489	7.0255	9.2734	4.1744	0.768136	0.142725
247141_at	AT5G65560	pentatricopeptide (PPR) repeat-containing protein	1.33593	0.484358	19.0613	0.803911	0.734409	0.395146	53.6564	8.87138	1.81905	2.81494	1.24701	0.385225
247147_at	AT5G65630	GTE7 (GLOBAL TRANSCRIPTION FACTOR GROUP E 7); DNA binding	2.98065	1.15758	116.067	6.09116	0.520575	0.13208	287.873	52.0156	5.72569	2.48022	0.968677	0.738834
247148_at	AT5G65670	IAA9 (indoleacetic acid-induced protein 9); transcription factor	9.93003	7.11076	67.196	8.82995	6.08512	3.16429	271.344	56.9198	1.63186	4.03809	0.95869	0.681631
247150_at	AT5G65650	similar to unknown protein [Arabidopsis thaliana] (TAIR:AT4G36660.1); similar to unknown [Populus trichocarpa] (GB:ABK93535.1); contains InterPro domain Protein of unknown function DUF1195 (InterPro:IPR010608)	2.43476	0.493098	29.1412	1.95981	1.69199	0.509048	72.5477	12.1496	1.43899	2.48952	0.943772	0.583019
247151_at	AT5G65640	BHLH093 (BETA HLH PROTEIN 93); DNA binding / transcription factor	4.77065	1.61016	34.9882	2.10885	0.656406	0.167784	240.959	27.2866	7.26783	6.88686	1.1634	0.257956
247153_at	AT5G65700	BAM1 (big apical meristem 1); ATP binding / kinase/ protein serine/threonine kinase	4.14181	2.5245	188.06	5.84797	2.24697	1.27974	372.923	27.7119	1.84329	1.983	0.838616	0.0663348
247154_at	AT5G65710	HSL2 (HAESA-LIKE 2); ATP binding / kinase/ protein serine/threonine kinase	9.49375	7.70953	13.274	4.54523	1.35644	0.59236	48.5591	2.13357	6.99902	3.65822	0.593085	0.00907247
247156_at	AT5G65760	serine carboxypeptidase S28 family protein	3.91551	1.45124	26.6581	2.2423	1.48587	0.286619	117.67	20.975	2.63516	4.41405	1.07564	0.446908
247157_at	AT5G65770	LINC4 (LITTLE NUCLEI4)	5.16123	1.99558	91.3394	4.22338	2.12241	1.61975	196.912	23.9765	2.43177	2.15583	1.18891	0.152607
247163_at	AT5G65685	soluble glycogen synthase-related	6.31833	2.71691	57.3015	1.1544	1.86181	0.417518	277.628	31.6921	3.39365	4.84503	1.24493	0.0118692
247169_at	AT5G65520	binding	3.77892	2.2691	13.8949	2.5697	1.20294	0.443397	55.1498	8.63148	3.14141	3.96908	0.970257	0.818001
247170_at	AT5G65530	protein kinase, putative	8.95916	5.83974	12.5566	2.66436	1.79309	0.965123	35.7262	8.36164	4.9965	2.8452	0.81809	0.193925
247171_at	AT5G65540	similar to unnamed protein product [Vitis vinifera] (GB:CAO23654.1)	3.77609	2.98198	25.2715	4.18404	1.34416	0.750447	103.201	12.6292	2.80926	4.08367	1.42205	0.00827543
247173_at	AT5G65260	polyadenylate-binding protein family protein / PABP family protein	7.43345	4.52532	50.6883	5.51002	2.69684	0.821251	255.172	34.5842	2.75636	5.03415	1.40185	0.0475017
247174_at	AT5G65250	similar to unnamed protein product [Vitis vinifera] (GB:CAO41077.1)	4.10374	2.36491	33.9858	4.19964	1.4313	0.534904	176.586	15.5346	2.86714	5.19589	0.874103	0.348497
247175_at	AT5G65280	GCL1 (GCR2-LIKE 1); catalytic	4.19626	1.47344	6.02034	0.158973	4.24064	2.89099	20.3333	0.41692	0.989536	3.37744	0.926584	0.374916
247176_at	AT5G65110	ACX2 (ACYL-COA OXIDASE 2); acyl-CoA oxidase	5.67972	2.60824	285.647	24.603	1.33936	0.640987	761.004	136.124	4.24064	2.66414	0.867478	0.343226
247183_at	AT5G65440	similar to unknown protein [Arabidopsis thaliana] (TAIR:AT4G24610.1); similar to unknown protein [Arabidopsis thaliana] (TAIR:AT5G48310.1); similar to unnamed protein product [Vitis vinifera] (GB:CAO61624.1); similar to unnamed protein product [Vitis vinifera] (GB:CAO22682.1); similar to hypothetical protein OsJ_008178 [Oryza sativa (japonica cultivar-group)] (GB:EAZ24695.1); contains InterPro do…	2.17452	0.583927	30.8263	8.42808	1.70626	0.83648	93.8537	25.2421	1.27443	3.0446	1.14618	0.271611
247184_at	AT5G65450	ubiquitin carboxyl-terminal hydrolase family protein / zinc finger (MYND type) family protein	2.03733	0.748778	46.8463	5.60782	0.839312	0.162974	232.102	35.3426	2.42738	4.95454	2.01661	0.0110898
247187_at	AT5G65490	Identical to SGT1 protein homolog At5g65490 [Arabidopsis Thaliana] (GB:Q9LSM5); similar to hypothetical protein [Vitis vinifera] (GB:CAN64607.1); contains InterPro domain SGT1 (InterPro:IPR010770)	2.1425	0.636573	75.0034	10.6899	1.69723	0.979555	282.073	16.4145	1.26235	3.7608	1.58237	0.00225997
247188_at	AT5G65430	GRF8 (GENERAL REGULATORY FACTOR 8); protein phosphorylated amino acid binding	7.11923	3.91507	175.943	13.6589	2.70678	2.00687	560.391	54.5631	2.63015	3.18508	1.02619	0.791067
247191_at	AT5G65310	ATHB5 (ARABIDOPSIS THALIANA HOMEOBOX PROTEIN 5); transcription factor	1.99961	0.454347	53.5993	1.81827	0.552423	0.0949503	229.996	55.4743	3.6197	4.29103	0.706864	0.0227836
247194_at	AT5G65480	similar to unknown protein [Arabidopsis thaliana] (TAIR:AT4G38060.2); similar to unnamed protein product [Vitis vinifera] (GB:CAO61602.1)	5.44018	4.94125	94.1199	7.69186	2.43411	1.6322	741.837	132.236	2.23498	7.88183	1.88271	0.0536126
247197_at	AT5G65240	leucine-rich repeat family protein / protein kinase family protein	2.35608	0.978706	11.1932	0.842242	1.11248	0.479704	30.7272	4.86375	2.11786	2.74517	1.48266	0.0419652
247198_at	AT5G65290	LMBR1 integral membrane family protein	2.87163	0.929076	15.4522	3.59305	1.6531	1.07754	58.1072	11.1808	1.73711	3.76046	1.2169	0.0619014
247199_at	AT5G65210	TGA1; DNA binding / calmodulin binding / transcription factor	3.42708	1.28578	60.6485	5.65817	2.47962	2.45107	137.936	13.9167	1.3821	2.27436	0.689893	0.0696204
247201_at	AT5G65220	ribosomal protein L29 family protein	15.7258	11.4103	99.0062	7.4856	4.31747	2.88993	491.04	47.922	3.64236	4.95969	0.864174	0.271404
247202_at	AT5G65270	AtRABA4a (Arabidopsis Rab GTPase homolog A4a); GTP binding	11.0835	5.13448	57.4097	1.46077	2.03877	0.910863	265.177	26.9758	5.43636	4.61902	0.927488	0.269806
247203_at	AT5G65180	similar to unknown protein [Arabidopsis thaliana] (TAIR:AT5G10060.1); similar to 4D11_9 [Brassica rapa subsp. pekinensis] (GB:AAZ67523.1); contains InterPro domain ENTH/VHS (InterPro:IPR008942); contains InterPro domain Protein of unknown function DUF618 (InterPro:IPR006903); contains InterPro domain Regulation of nuclear pre-mRNA protein (InterPro:IPR006569)	3.80977	2.16155	37.5365	6.72074	1.03304	0.462139	111.377	15.1188	3.68792	2.96717	0.971462	0.845102
247206_at	AT5G64950	mitochondrial transcription termination factor-related / mTERF-related	2.66427	1.08175	21.365	6.73777	0.801395	0.205498	106.003	9.27608	3.32454	4.96154	1.11403	0.325599
247207_at	AT5G65000	nucleotide-sugar transporter family protein	1.81929	0.1876	85.4239	2.45274	0.927829	0.111935	284.322	17.859	1.96081	3.32837	0.788982	0.0379972
247209_at	AT5G64830	programmed cell death 2 C-terminal domain-containing protein	2.95618	0.628581	44.563	3.71794	1.13406	0.353848	164.126	20.5575	2.60672	3.68302	1.03788	0.494991
247211_at	AT5G64880	unknown protein	1.58895	0.258842	42.7804	0.883221	0.815506	0.171189	152.331	25.2628	1.94842	3.56077	1.04372	0.702847
247212_at	AT5G65040	senescence-associated protein-related	2.36995	0.53838	3.22475	0.320779	1.83784	1.56969	15.2124	8.03801	1.28953	4.71739	0.729603	0.157646
247216_at	AT5G64860	DPE1 (DISPROPORTIONATING ENZYME); 4-alpha-glucanotransferase	3.58845	2.21823	4.00818	0.414822	4.24881	3.1779	13.7237	4.50221	0.844578	3.42392	0.682249	0.00610354
247219_at	AT5G64920	CIP8 (COP1-INTERACTING PROTEIN 8); protein binding / zinc ion binding	1.28585	0.189541	137.175	13.5482	0.659893	0.0629944	412.266	38.0526	1.94858	3.00539	1.03083	0.588563
247221_at	AT5G64813	LIP1 (LIGHT INSENSITIVE PERIOD1); GTPase	2.81651	0.898228	29.6182	3.32341	1.00334	0.492482	117.714	7.66728	2.80713	3.97438	0.841055	0.224494
247237_at	AT5G64600	similar to unknown protein [Arabidopsis thaliana] (TAIR:AT1G22460.1); similar to unnamed protein product [Vitis vinifera] (GB:CAO46424.1); contains InterPro domain Protein of unknown function DUF246, plant (InterPro:IPR004348)	4.30994	1.89432	12.6823	2.6137	3.65212	2.16724	44.0958	4.79931	1.18012	3.47695	1.03809	0.568586
247238_at	AT5G64610	HAM1 (HISTONE ACETYLTRANSFERASE OF THE MYST FAMILY 1); H3/H4 histone acetyltransferase/ nucleic acid binding / zinc ion binding	3.13809	1.37054	61.4602	9.39838	1.29763	0.177759	193.531	6.37194	2.41832	3.14889	1.01936	0.834673
247240_at	AT5G64660	U-box domain-containing protein	2.38919	0.730971	6.59643	1.09832	1.24196	1.14817	24.8253	2.75216	1.92372	3.76344	1.1504	0.527612
247246_at	AT5G64620	C/VIF2 (CELL WALL / VACUOLAR INHIBITOR OF FRUCTOSIDASE 2); pectinesterase inhibitor	4.69961	3.021	48.2316	3.97217	1.04627	0.401889	185.227	8.95747	4.49176	3.84037	1.16815	0.463439
247248_at	AT5G64560	magnesium transporter CorA-like family protein (MRS2-2)	3.9258	1.55402	17.4342	1.17272	1.53116	0.71853	44.9478	9.13908	2.56394	2.57814	1.18879	0.0244571
247251_at	AT5G64740	CESA6 (CELLULOSE SYNTHASE 6); transferase, transferring glycosyl groups	5.32507	3.15902	242.528	33.1999	1.22008	0.346307	985.089	112.095	4.36454	4.06175	1.17979	0.0142746
247255_at	AT5G64780	similar to unknown protein [Arabidopsis thaliana] (TAIR:AT4G09830.1); similar to unnamed protein product [Vitis vinifera] (GB:CAO71731.1); similar to hypothetical protein [Vitis vinifera] (GB:CAN64859.1); contains InterPro domain Uncharacterised conserved protein UCP009193 (InterPro:IPR016549)	5.67949	4.05895	8.73906	3.47774	7.7273	6.33262	32.2608	6.62746	0.73499	3.69156	0.743541	0.0172394
247256_at	AT5G64730	transducin family protein / WD-40 repeat family protein	2.80391	0.513201	40.1597	8.05933	1.75982	0.677497	126.908	19.0914	1.59329	3.16007	0.900086	0.584893
247257_at	AT5G64760	26S proteasome regulatory subunit, putative (RPN5)	2.95465	1.12338	34.1392	0.585946	1.71401	0.729944	94.6998	9.72702	1.72383	2.77393	0.969393	0.737952
247258_at	AT5G64816	Identical to Uncharacterized protein At5g64816 precursor [Arabidopsis Thaliana] (GB:Q8L8Q8;GB:Q9LV96); similar to unnamed protein product [Vitis vinifera] (GB:CAO22147.1)	11.3984	6.41627	35.476	1.21607	6.54049	3.7743	119.937	19.5577	1.74275	3.38079	0.806336	0.0495023
247259_at	AT5G64930	CPR5 (CONSTITUTIVE EXPRESSION OF PR GENES 5)	2.49602	1.10442	186.583	20.1688	0.822207	0.177936	536.338	77.4707	3.03575	2.87453	0.888756	0.423378
247260_at	AT5G64500	membrane protein-related	5.37482	2.77878	39.9804	0.222479	1.78855	0.776927	165.714	13.9463	3.00512	4.1449	0.945496	0.636724
247262_at	AT5G64440	ATFAAH (ARABIDOPSIS THALIANA FATTY ACID AMIDE HYDROLASE); N-(long-chain-acyl)ethanolamine deacylase/ amidase	10.7262	9.60455	35.8137	1.09559	4.49341	2.7492	131.133	13.7464	2.38709	3.66153	1.06102	0.568144
247266_at	AT5G64570	XYL4 (beta-xylosidase 4); hydrolase, hydrolyzing O-glycosyl compounds	2.32141	0.574694	354.285	18.0073	0.551848	0.0737381	781.237	154.401	4.20661	2.20511	1.0181	0.861329
247270_at	AT5G64220	calmodulin-binding protein	1.83992	0.661415	90.4957	8.87044	0.87326	0.326407	270.848	48.1854	2.10696	2.99294	1.0296	0.722717
247271_at	AT5G64270	splicing factor, putative	5.01175	2.39998	188.181	12.5833	1.05658	0.214754	796.055	78.806	4.74335	4.23026	1.26709	0.0588472
247273_at	AT5G64342;AT5G64340;AT5G64343;AT5G64341	[AT5G64342, CPuORF39 (Conserved peptide upstream open reading frame 39)];[AT5G64340, SAC51 (SUPPRESSOR OF ACAULIS 51); transcription factor/ transcription regulator];[AT5G64343, CPuORF38 (Conserved peptide upstream open reading frame 38)];[AT5G64341, CPuORF40 (Conserved peptide upstream open reading frame 40)]	1.91119	0.465094	39.726	2.39182	1.14979	0.507478	122.82	4.17303	1.66221	3.09169	1.25974	0.0380877
247274_at	AT5G64360	DNAJ heat shock N-terminal domain-containing protein	1.4248	0.29399	22.2744	0.759618	0.783592	0.20586	45.4602	16.6943	1.81829	2.04092	1.0883	0.453176
247275_at	AT5G64370	BETA-UP (BETA-UREIDOPROPIONASE); beta-ureidopropionase	7.99615	6.09207	57.4607	5.38193	1.16869	0.194608	273.254	38.0764	6.84199	4.75549	1.02468	0.602173
247277_at	AT5G64420	DNA polymerase V family	6.17415	4.46777	115.361	25.6137	3.05897	1.01536	323.962	45.4481	2.01838	2.80826	0.762977	0.138771
247278_at	AT5G64380	fructose-1,6-bisphosphatase family protein	2.48036	0.77922	45.3902	4.41242	1.61673	0.639535	140.513	22.0761	1.53419	3.09567	1.15962	0.0985285
247280_at	AT5G64260	phosphate-responsive protein, putative	1.2564	0.209862	451.644	85.2256	0.482586	0.0583992	998.63	132.025	2.60348	2.2111	0.688961	0.118893
247283_at	AT5G64250	2-nitropropane dioxygenase family / NPD family	8.76268	6.36072	102.67	16.6881	1.5367	0.370569	205.195	20.8849	5.70228	1.99859	0.800211	0.181559
247284_at	AT5G64410	ATOPT4 (oligopeptide transporter 4); oligopeptide transporter	3.54341	1.82218	52.8721	2.51175	0.779845	0.136848	257.497	33.472	4.54374	4.87019	1.09229	0.684594
247286_at	AT5G64280	DIT2.2 (DICARBOXYLATE TRANSPORTER 2.2); oxoglutarate:malate antiporter	2.31017	1.20271	37.8077	4.39353	2.18165	1.77362	138.759	20.1477	1.05891	3.67014	1.42366	0.136261
247288_at	AT5G64330	NPH3 (NON-PHOTOTROPIC HYPOCOTYL 3); signal transducer	2.53601	0.626257	150.972	11.4266	0.573662	0.0879099	685.829	69.81	4.42075	4.54275	1.00057	0.991181
247296_at	AT5G64160	similar to unnamed protein product [Vitis vinifera] (GB:CAO49690.1)	6.05606	3.8959	51.8231	2.30871	1.3201	0.619674	183.358	46.9246	4.58759	3.53815	0.772443	0.0340878
247300_at	AT5G63910	FCLY; prenylcysteine oxidase	10.2559	9.79234	27.5776	0.306056	2.41016	2.02834	148.819	1.91762	4.25529	5.39637	1.22043	0.165548
247302_at	AT5G63880	VPS20.1	6.02257	2.71312	10.8747	2.61235	0.723644	0.131023	86.2463	29.9955	8.32257	7.93095	1.09086	0.393582
247304_at	AT5G63850	AAP4 (amino acid permease 4); amino acid transmembrane transporter	2.07494	0.686756	45.4079	3.68657	1.46852	0.448028	160.091	19.8768	1.41295	3.52561	1.83381	0.000532439
247305_at	AT5G63905	unknown protein	5.63869	3.23701	2.50273	1.01853	1.0009	0.400816	15.8383	3.43417	5.63363	6.32842	1.1155	0.486348
247306_at	AT5G63870	PP7 (protein phosphatase 7); protein serine/threonine phosphatase	4.82545	1.94776	38.8245	3.41951	1.50129	0.615418	96.8448	12.9883	3.21421	2.49442	0.885593	0.396772
247307_at	AT5G63860	UVR8 (UVB-RESISTANCE 8)	6.73631	3.08754	75.4485	9.25023	2.40467	1.44357	315.847	72.1255	2.80135	4.18625	1.84427	0.0168797
247308_at	AT5G63930	leucine-rich repeat transmembrane protein kinase, putative	4.59931	1.57081	15.9063	1.07397	2.09391	1.62112	60.9017	5.58694	2.19652	3.82878	1.02151	0.913014
247309_at	AT5G63940	protein kinase family protein	3.12731	1.31185	63.1404	4.00676	1.21091	0.41662	137.699	42.508	2.58261	2.18083	0.917629	0.495365
247315_at	AT5G64010	similar to unnamed protein product [Vitis vinifera] (GB:CAO71671.1)	5.77386	3.66387	9.17311	1.85048	1.6879	0.596019	42.7189	4.8384	3.42074	4.65698	1.1486	0.167407
247319_at	AT5G64050	ATERS/ERS/OVA3 (OVULE ABORTION 3); glutamate-tRNA ligase	3.12181	1.56408	49.0894	7.75404	2.13166	0.445752	43.4329	39.3289	1.4645	0.884771	0.406972	0.0849016
247321_s_at	AT5G64070;AT5G09350	[AT5G64070, phosphatidylinositol 4-kinase (PI4K)];[AT5G09350, phosphatidylinositol 4-kinase, putative]	2.73848	1.49632	49.3868	4.53951	1.00687	0.416872	169.805	37.0145	2.71981	3.43827	0.935257	0.665442
247322_at	AT5G64090	similar to unknown protein [Arabidopsis thaliana] (TAIR:AT5G21050.1); similar to unnamed protein product [Vitis vinifera] (GB:CAO43471.1)	2.82183	1.07904	34.7755	0.803714	0.888086	0.52798	130.749	8.95961	3.17743	3.75979	1.35819	0.016811
247329_at	AT5G64150	methylase family protein	9.74497	9.10655	8.91623	0.309215	2.14318	1.48051	41.1055	2.93266	4.54696	4.61018	1.1557	0.185845
247334_at	AT5G63610	HEN3 (HUA ENHANCER 3); kinase	1.6823	0.525829	49.3771	2.72195	0.754918	0.156882	156.816	1.88481	2.22846	3.17589	0.877238	0.482094
247335_at	AT5G63630	DEAD box RNA helicase, putative	3.65502	2.19795	22.1371	1.51527	1.9324	1.01342	62.3552	19.8656	1.89144	2.81677	1.17874	0.445704
247336_at	AT5G63640	VHS domain-containing protein / GAT domain-containing protein	4.87902	2.06597	44.4424	5.51615	0.810126	0.258837	145.22	8.11427	6.02255	3.2676	1.15804	0.213008
247338_at	AT5G63680	pyruvate kinase, putative	8.02588	6.53936	46.456	7.39528	3.3705	2.16335	132.125	8.46269	2.38122	2.84408	1.17799	0.177249
247345_at	AT5G63760	IBR domain-containing protein	8.20087	6.56538	21.0132	0.216437	1.65021	0.811195	95.0692	18.0404	4.9696	4.52427	1.6135	0.0285706
247346_at	AT5G63770	ATDGK2 (DIACYLGLYCEROL KINASE 2); diacylglycerol kinase	4.07303	1.41132	36.6563	0.860778	1.56397	0.440796	117.193	14.1489	2.60429	3.19707	1.37282	0.015629
247350_at	AT5G63830	zinc finger (HIT type) family protein	3.4056	2.14375	39.2439	9.91822	1.77213	0.774803	105.253	34.3594	1.92176	2.68203	1.42785	0.079619
247352_at	AT5G63650	SNRK2-5/SNRK2.5/SRK2H (SNF1-RELATED PROTEIN KINASE 2.5); kinase	12.6032	11.0408	8.02029	0.611516	0.853376	0.13613	32.3651	5.92406	14.7686	4.0354	0.965032	0.813623
247353_at	AT5G63620	oxidoreductase, zinc-binding dehydrogenase family protein	4.17955	1.98874	56.2367	6.84248	0.989573	0.239126	250.226	37.763	4.22358	4.44952	1.11509	0.494553
247355_at	AT5G63670	SPT42 (SPT4 HOMOLOG 2); positive transcription elongation factor/ zinc ion binding	14.2803	10.1313	46.0058	2.11107	3.6459	1.62111	312.186	43.4849	3.91681	6.78578	1.31971	0.00855688
247361_at	AT5G63480	similar to unknown [Populus trichocarpa] (GB:ABK95190.1)	6.57923	5.02778	40.0841	8.02239	1.38818	0.587069	118.691	3.04059	4.73948	2.96106	0.63953	0.0314884
247362_at	AT5G63140	ATPAP29/PAP29 (purple acid phosphatase 29); acid phosphatase/ protein serine/threonine phosphatase	1.54698	0.363192	50.9813	7.39355	0.734985	0.353267	47.2821	11.7252	2.10478	0.927439	0.192417	0.00349755
247364_at	AT5G63200	tetratricopeptide repeat (TPR)-containing protein	2.20337	0.495977	38.8057	2.50333	1.37867	1.01932	139.865	19.2989	1.59819	3.60423	0.922831	0.367227
247365_at	AT5G63220	similar to unnamed protein product [Vitis vinifera] (GB:CAO69008.1); contains InterPro domain Protein of unknown function DUF410 (InterPro:IPR007317)	16.0774	15.8295	11.5425	1.36988	4.31672	3.82305	42.2355	4.57214	3.72446	3.65912	0.90088	0.461339
247366_at	AT5G63260	zinc finger (CCCH-type) family protein	2.55659	0.566867	20.3718	2.36305	0.915031	0.334165	72.2939	21.0373	2.794	3.54872	0.944147	0.577562
247367_at	AT5G63290	coproporphyrinogen oxidase-related	3.32732	2.27591	15.7099	3.63195	1.38117	0.939157	27.7968	5.51467	2.40906	1.76938	0.527617	0.00856993
247368_at	AT5G63330	DNA-binding bromodomain-containing protein	6.50568	5.04012	20.8781	0.842634	1.88234	1.83618	84.6518	12.8443	3.45616	4.05456	1.32154	0.176063
247370_at	AT5G63320	similar to unknown protein [Arabidopsis thaliana] (TAIR:AT2G22795.1); similar to hypothetical protein PFE0440w [Plasmodium falciparum 3D7] (GB:XP_001351647.1); contains domain FALZ-RELATED BROMODOMAIN-CONTAINING PROTEINS (PTHR22880); contains domain GCN5 GENERAL CONTROL OF AMINO-ACID SYNTHESIS 5-LIKE 2, GCNL2 (PTHR22880:SF2)	7.12477	5.5038	21.0556	1.05401	0.83861	0.446955	40.5349	2.32378	8.49593	1.92513	0.576411	0.00507481
247371_at	AT5G63110	HDA6 (HISTONE DEACETYLASE 6); histone deacetylase	7.94542	5.7546	49.2895	6.80035	1.46555	0.685499	152.052	31.0265	5.42146	3.08488	0.733044	0.100625
247372_at	AT5G63280	zinc finger (C2H2 type) family protein	2.02567	0.478467	27.0558	6.69418	0.887717	0.234313	100.963	15.3366	2.28189	3.73166	0.977732	0.812973
247373_at	AT5G63150	contains InterPro domain Protein of unknown function DUF1713, mitochondria (InterPro:IPR013177)	8.59358	4.79533	15.8814	4.20583	4.07693	3.74354	60.0966	4.96198	2.10786	3.78408	0.796545	0.180395
247374_at	AT5G63190	MA3 domain-containing protein	1.63441	0.423141	148.559	20.3698	0.861944	0.197804	466.488	167.218	1.8962	3.14009	1.66816	0.00313878
247375_at	AT5G63135	similar to unnamed protein product [Vitis vinifera] (GB:CAO64253.1)	5.05339	3.39449	5.68084	1.64781	2.62883	0.918058	30.7111	5.57765	1.92229	5.40608	1.06698	0.54404
247382_at	AT5G63400	ADK1 (ADENYLATE KINASE 1); adenylate kinase	6.87975	4.01191	75.1811	6.55359	3.19726	1.55034	359.978	29.5748	2.15177	4.78815	0.931169	0.562479
247383_at	AT5G63410	leucine-rich repeat transmembrane protein kinase, putative	7.99758	7.60677	44.1312	6.82606	2.61413	0.975393	177.314	33.4644	3.05936	4.01789	1.21143	0.120133
247384_at	AT5G63370	protein kinase family protein	1.89315	0.325747	98.1418	7.99901	0.613366	0.0583715	279.079	22.6755	3.08649	2.84363	0.996925	0.948224
247386_at	AT5G63420	EMB2746 (EMBRYO DEFECTIVE 2746); catalytic	6.42413	4.35228	18.7758	2.30659	7.46626	4.2437	61.9128	6.9759	0.860422	3.29748	0.791916	0.241803
247388_s_at	AT5G63470;AT3G48590	[AT5G63470, CCAAT-box binding transcription factor Hap5a, putative];[AT3G48590, HAP5A (Heme activator protein (yeast) homolog 5A); DNA binding / transcription factor]	2.99975	0.870539	13.0885	1.37093	1.66099	0.686974	31.6431	1.28015	1.806	2.41762	0.991954	0.950623
247389_at	AT5G63490	CBS domain-containing protein / octicosapeptide/Phox/Bemp1 (PB1) domain-containing protein	6.8462	6.56392	28.9777	3.87898	1.73593	1.24464	102.345	10.6817	3.94382	3.53185	1.17702	0.35715
247392_at	AT5G63570	GSA1 (GLUTAMATE-1-SEMIALDEHYDE-2,1-AMINOMUTASE); glutamate-1-semialdehyde 2,1-aminomutase	5.19589	2.70293	62.6734	7.09131	6.28076	3.46123	182.746	24.1382	0.827271	2.91585	0.882334	0.174664
247395_at	AT5G62910	protein binding / zinc ion binding	2.40984	1.1113	69.1528	10.6376	0.816222	0.254915	180.426	28.1356	2.95243	2.6091	1.00279	0.984395
247396_at	AT5G62930	GDSL-motif lipase/hydrolase family protein	3.27583	1.40949	13.5967	2.0695	1.17565	0.264626	87.966	3.50364	2.7864	6.46967	1.75113	0.00473806
247398_at	AT5G62950	catalytic/ nucleotide binding	3.44099	1.14919	17.9025	3.46047	1.0003	0.289105	93.7272	16.1156	3.43995	5.23544	1.17906	0.0327217
247403_at	AT5G62740	band 7 family protein	5.20364	1.93437	69.5983	2.36716	1.66564	0.866572	213.32	0.935328	3.12411	3.06502	0.929289	0.68141
247405_at	AT5G62880	ARAC10/ATRAC10/ATROP11 (RHO-RELATED PROTEIN FROM PLANTS 11); GTP binding	4.39963	2.37834	48.1337	4.43702	1.56239	0.535892	126.983	12.3989	2.81595	2.63814	0.688976	0.00371156
247406_at	AT5G62920	ARR6 (RESPONSE REGULATOR 6); transcription regulator/ two-component response regulator	1.25884	0.276682	23.8334	1.59884	0.376143	0.0525107	206.256	47.202	3.3467	8.65408	1.36454	0.0957063
247407_at	AT5G62900	similar to unknown protein [Arabidopsis thaliana] (TAIR:AT5G50090.1); similar to Os09g0381600 [Oryza sativa (japonica cultivar-group)] (GB:NP_001063061.1); similar to unnamed protein product [Vitis vinifera] (GB:CAO40951.1)	1.52491	0.385717	19.2745	1.72039	0.651639	0.145559	82.1224	31.3812	2.34011	4.26068	0.904984	0.271955
247409_at	AT5G62980	dihydroneopterin aldolase, putative	9.58104	8.96196	38.3959	8.37812	1.15404	0.29452	210.085	36.174	8.30215	5.47156	0.866082	0.472122
247411_at	AT5G63000	similar to hypothetical protein OsJ_001206 [Oryza sativa (japonica cultivar-group)] (GB:EAZ11381.1); similar to Os01g0271000 [Oryza sativa (japonica cultivar-group)] (GB:NP_001042705.1); similar to hypothetical protein OsI_001310 [Oryza sativa (indica cultivar-group)] (GB:EAY73463.1)	6.89875	4.47385	15.8288	1.12436	3.88429	2.58161	49.6525	13.5699	1.77606	3.13684	0.972452	0.805935
247412_at	AT5G63010	WD-40 repeat family protein	2.0853	0.54423	38.9061	5.24528	1.44902	0.603423	61.8456	6.40408	1.43911	1.58961	0.798288	0.0975027
247413_at	no_match	no_match	1.84517	0.614547	26.3035	2.75811	1.08418	0.528437	74.9981	12.619	1.7019	2.85126	1.4365	0.14225
247419_at	AT5G63080	transcription factor jumonji (jmjC) domain-containing protein	4.41237	3.0107	15.5829	1.06386	1.72853	1.1226	49.7018	15.827	2.55267	3.18951	0.866044	0.421435
247426_at	AT5G62570	calmodulin-binding protein	5.31464	3.3424	70.4883	10.2116	1.7185	0.730026	190.752	47.0562	3.0926	2.70615	0.947267	0.81387
247427_at	AT5G62580	binding	3.4822	1.37826	29.9286	1.28437	3.02187	2.86528	72.5914	27.501	1.15233	2.42549	0.843373	0.164591
247428_at	AT5G62600	transportin-SR-related	4.27761	2.67849	82.8354	13.2182	1.61871	0.851385	227.45	43.7443	2.64261	2.7458	0.970668	0.890726
247430_at	AT5G62610	basic helix-loop-helix (bHLH) family protein	4.26172	1.8691	88.1687	4.53976	1.35871	0.609415	406.817	48.0898	3.1366	4.61408	0.930656	0.612246
247440_at	AT5G62680	proton-dependent oligopeptide transport (POT) family protein	5.49972	3.18944	58.5377	5.83765	2.17237	0.960989	215.903	25.9899	2.53167	3.68828	1.13156	0.290437
247443_at	AT5G62720	integral membrane HPP family protein	2.44626	0.77953	34.4052	5.71462	1.64561	0.699077	105.743	13.8446	1.48654	3.07345	1.66002	0.0330294
247445_at	AT5G62640	ELF5 (EARLY FLOWERING 5)	3.59242	1.54556	91.3546	8.13325	1.15105	0.280903	313.891	46.5328	3.121	3.43596	1.06437	0.621205
247446_at	AT5G62650	similar to hypothetical protein OsI_000940 [Oryza sativa (indica cultivar-group)] (GB:EAY73093.1); similar to hypothetical protein OsJ_000926 [Oryza sativa (japonica cultivar-group)] (GB:EAZ11101.1); similar to Os01g0225300 [Oryza sativa (japonica cultivar-group)] (GB:NP_001042459.1)	4.17648	2.09345	32.5946	6.27809	3.48256	2.10527	120.34	16.503	1.19925	3.69201	1.55178	0.0129709
247452_at	AT5G62430	CDF1 (CYCLING DOF FACTOR 1); DNA binding / protein binding / transcription factor	2.02456	0.714515	65.0091	4.78518	1.26918	0.905609	209.015	41.3711	1.59516	3.21516	1.41004	0.0653086
247455_at	AT5G62470	MYB96 (myb domain protein 96); DNA binding / transcription factor	1.64129	0.685864	31.938	5.42664	0.567255	0.172574	143.975	51.2616	2.8934	4.50796	1.41999	0.0573276
247459_at	AT5G62200	embryo-specific protein-related	2.97299	1.41961	24.9212	0.902096	1.92321	0.881372	141.445	17.3402	1.54585	5.6757	1.51411	0.00729274
247460_at	AT5G62050	OXA1 (Oxidase assembly 1); P-P-bond-hydrolysis-driven protein transmembrane transporter	6.34062	4.56706	48.1472	1.96998	3.74977	1.47577	189.112	32.8087	1.69094	3.9278	1.0304	0.733391
247465_at	AT5G62190	PRH75 (plant RNA helicase 75); ATP-dependent helicase	4.99243	1.12143	195.209	1.39083	2.64144	2.18883	465.654	68.2291	1.89004	2.38541	1.02915	0.770892
247468_at	AT5G62000	ARF2 (AUXIN RESPONSE FACTOR 2); transcription factor	2.31437	0.751997	156.853	10.7493	0.674198	0.276884	315.804	133.02	3.43277	2.01337	0.772332	0.176016
247470_at	AT5G62220	exostosin family protein	3.3743	0.812797	40.4515	1.33564	1.22183	0.291594	65.2397	1.00904	2.76169	1.61279	0.645441	0.00386648
247474_at	AT5G62280	similar to unknown protein [Arabidopsis thaliana] (TAIR:AT2G45360.1); similar to unnamed protein product [Vitis vinifera] (GB:CAO49726.1); contains InterPro domain Protein of unknown function DUF1442 (InterPro:IPR009902)	0.71357	0.100133	198.559	21.7931	0.387643	0.169217	456.426	61.0748	1.84079	2.2987	1.09927	0.80541
247480_at	AT5G62390	ATBAG7 (ARABIDOPSIS THALIANA BCL-2-ASSOCIATED ATHANOGENE 7); calmodulin binding	6.31404	3.60753	195.947	3.45241	5.00316	3.71994	521.044	26.3484	1.26201	2.65911	1.28448	0.073158
247487_at	AT5G62150	peptidoglycan-binding LysM domain-containing protein	5.62533	3.47505	10.5567	0.467454	2.35118	2.28382	51.7575	7.76095	2.39255	4.9028	0.940838	0.774
247493_at	AT5G61900	BON1 (BONZAI1); calcium-dependent phospholipid binding	2.89214	1.3623	19.6129	2.10739	1.24599	0.708636	65.6272	6.96103	2.32117	3.34612	1.28459	0.353021
247495_at	AT5G61760	ATIPK2BETA (Arabidopsis thaliana inositol hexakisphosphate 2beta); inositol or phosphatidylinositol kinase	2.63249	0.956077	37.447	1.5607	0.699065	0.034739	131.917	15.4709	3.76572	3.52277	0.792227	0.0220514
247496_at	AT5G61840	GUT1; catalytic	3.78578	1.1762	46.1684	3.61427	2.34042	1.33634	239.452	31.9866	1.61756	5.18648	1.51942	0.0106447
247500_at	AT5G61910	similar to unknown protein [Arabidopsis thaliana] (TAIR:AT2G32910.1); similar to unnamed protein product [Vitis vinifera] (GB:CAO68695.1); contains InterPro domain Kelch related (InterPro:IPR013089); contains InterPro domain Development and cell death (InterPro:IPR013989); contains InterPro domain Protein of unknown function GLTT (InterPro:IPR008165)	2.10483	1.08406	15.1571	2.77932	4.57066	4.31458	37.5199	6.96573	0.46051	2.4754	1.18979	0.545826
247509_at	AT5G62020	AT-HSFB2A (Arabidopsis thaliana heat shock transcription factor B2A); DNA binding / transcription factor	10.4193	8.44719	41.954	1.4541	7.73568	5.69481	188.395	33.6498	1.34691	4.49052	1.98651	0.0156368
247510_at	AT5G62030	diphthamide synthesis DPH2 family protein	1.94643	0.835278	26.7466	2.40895	2.03928	1.80208	55.5108	6.6256	0.954469	2.07543	1.00511	0.981365
247517_at	AT5G61780	tudor domain-containing protein / nuclease family protein	7.44101	2.64617	103.494	10.3304	1.92494	0.731508	415.256	26.3276	3.86557	4.01236	1.12326	0.240796
247521_at	AT5G61450	2-phosphoglycerate kinase-related	3.01516	1.14739	17.9533	2.98565	1.56514	1.29477	104.99	44.3585	1.92645	5.84793	1.75053	0.0296244
247525_at	AT5G61380	TOC1 (TIMING OF CAB EXPRESSION 1); transcription regulator	1.48782	0.296028	27.2012	2.97358	0.502079	0.103655	57.4297	24.2069	2.96333	2.11129	1.05959	0.733765
247529_at	AT5G61520	hexose transporter, putative	1.89839	0.658789	43.3517	5.98458	0.61855	0.150878	140.327	29.3833	3.0691	3.23694	0.800532	0.239628
247530_at	AT5G61540	L-asparaginase, putative / L-asparagine amidohydrolase, putative	4.97803	3.76654	10.5902	2.34779	2.87823	1.92441	26.4582	10.8638	1.72955	2.49836	1.02189	0.899147
247534_at	AT5G61580	phosphofructokinase family protein	4.3449	1.35623	30.1722	1.52012	2.40727	1.23981	139.644	12.6285	1.80491	4.62823	1.39088	0.00942396
247540_at	AT5G61590	AP2 domain-containing transcription factor family protein	5.38802	2.17197	436.822	86.0918	1.23819	0.354944	740.647	139.706	4.35154	1.69554	0.504896	0.00175587
247542_at	AT5G61500	autophagy 3 (APG3)	2.9676	0.671771	53.4042	0.994381	1.90351	0.737862	183.114	41.6275	1.55902	3.42884	1.38112	0.00439182
247545_at	AT5G61530	small G protein family protein / RhoGAP family protein	2.15077	0.502677	59.876	9.03957	0.664422	0.158183	270.063	22.682	3.23706	4.51036	1.09603	0.557495
247550_at	AT5G61370	pentatricopeptide (PPR) repeat-containing protein	3.54563	1.35114	17.5275	5.32035	0.965106	0.311048	35.8975	16.1714	3.67382	2.04806	0.498704	0.00243247
247552_at	AT5G60920	COB (COBRA)	5.33863	1.82947	178.543	7.14175	4.85021	2.19194	535.27	63.464	1.1007	2.99798	1.21235	0.0119392
247555_at	AT5G61020	ECT3 (evolutionary conserved C-terminal 3)	5.33922	1.61371	513.769	14.2982	4.29148	3.04882	1041.71	279.186	1.24414	2.02759	0.922508	0.17833
247558_at	AT5G61060	HDA05 (HISTONE DEACETYLASE5); histone deacetylase	3.88045	1.75353	26.7043	2.80008	2.14834	1.94906	70.9499	10.7842	1.80625	2.65688	0.963389	0.737469
247565_at	AT5G61150	VIP4 (VERNALIZATION INDEPENDENCE 4)	3.59542	1.20492	31.5922	3.20759	1.35075	0.449325	110.464	33.4493	2.6618	3.49656	1.0181	0.889995
247570_at	AT5G61250	ATGUS1 (ARABIDOPSIS THALIANA GLUCURONIDASE 1); beta-glucuronidase	3.47836	1.9442	9.85906	1.04212	2.13037	1.19712	22.4636	6.98348	1.63275	2.27848	0.778765	0.116413
247571_at	AT5G61210	SNAP33 (synaptosomal-associated protein 33); SNAP receptor	6.31269	2.97955	70.4153	4.51979	1.60791	0.464975	271.089	59.4172	3.92601	3.84985	1.07801	0.493958
247574_at	AT5G61230;AT5G61228	[AT5G61230, ankyrin repeat family protein];[AT5G61228, CPuORF15 (Conserved peptide upstream open reading frame 15)]	11.3984	6.5607	152.744	4.74483	3.38043	3.23693	561.335	39.0896	3.37187	3.67501	1.21162	0.0169461
247583_at	AT5G60750	CAAX amino terminal protease family protein	3.99568	1.69507	136.412	18.4585	1.21521	0.212438	359.455	39.6978	3.28806	2.63506	0.714758	0.0245082
247585_at	AT5G60680	similar to unknown protein [Arabidopsis thaliana] (TAIR:AT3G45210.1); similar to unnamed protein product [Vitis vinifera] (GB:CAO21845.1); contains InterPro domain Protein of unknown function DUF584 (InterPro:IPR007608)	3.81496	1.49213	252.689	38.9202	3.25489	2.68833	200.39	25.339	1.17207	0.793033	0.326835	0.00018636
247587_at	AT5G60620	phospholipid/glycerol acyltransferase family protein	3.81606	1.93215	52.0454	3.65198	1.94285	0.735737	301.319	18.7454	1.96415	5.78953	0.973166	0.851394
247588_at	AT5G60640	ATPDIL1-4 (PDI-LIKE 1-4); thiol-disulfide exchange intermediate	12.1195	10.1762	57.9287	5.9764	7.0906	3.94945	298.933	36.1439	1.70923	5.16035	1.24254	0.00156745
247593_at	AT5G60790	ATGCN1 (Arabidopsis thaliana general control non-repressible 1)	7.88561	4.86335	408.968	39.2232	2.12806	0.686491	975.614	166.993	3.70554	2.38555	0.918986	0.587293
247595_at	AT5G60820	zinc finger (C3HC4-type RING finger) family protein	2.03491	0.469317	31.8472	5.05645	0.591349	0.0968174	98.2143	19.4121	3.44113	3.08392	0.782689	0.0158593
247597_at	AT5G60860	AtRABA1f (Arabidopsis Rab GTPase homolog A1f); GTP binding	2.26377	0.919615	23.7629	2.18188	0.607389	0.122825	85.493	10.4308	3.72705	3.59775	0.854965	0.379515
247598_at	AT5G60870	regulator of chromosome condensation (RCC1) family protein	2.52844	0.646717	16.298	3.50993	2.32491	1.22239	50.0573	0.759102	1.08755	3.07138	1.12004	0.259789
247601_at	AT5G60850	OBP4 (OBF BINDING PROTEIN 4); DNA binding / transcription factor	1.21252	0.200439	97.5984	1.83781	0.496949	0.0791818	345.999	67.7517	2.43992	3.54513	0.977229	0.806617
247605_at	AT5G60970	TCP5 (TEOSINTE BRANCHED1, CYCLOIDEA AND PCF TRANSCRIPTION FACTOR 5); transcription factor	2.71495	1.27282	32.2585	4.16633	0.919391	0.420035	82.2321	17.2354	2.95299	2.54916	0.967749	0.860982
247609_at	AT5G60940	transducin family protein / WD-40 repeat family protein	5.52364	3.68698	17.2518	1.56286	2.98681	2.1954	67.5827	5.46781	1.84934	3.91743	0.95315	0.507508
247611_at	AT5G60710	zinc finger (C3HC4-type RING finger) family protein	2.40181	0.736612	108.513	14.6029	0.618969	0.161299	344.621	42.599	3.88034	3.17584	0.909332	0.567414
247617_at	AT5G60270	lectin protein kinase family protein	2.99562	1.50831	28.3779	1.87448	0.823219	0.331206	80.38	16.1194	3.63891	2.83248	0.865408	0.21511
247624_at	AT5G60160	aspartyl aminopeptidase, putative	12.0049	6.09651	54.7622	5.66613	5.98239	5.66295	286.905	65.7485	2.00671	5.2391	1.35398	0.011087
247625_at	AT5G60200	Dof-type zinc finger domain-containing protein	4.78745	3.39103	28.0646	3.88246	1.56345	1.29999	33.3602	7.28377	3.0621	1.1887	0.497349	0.00531291
247626_at	AT5G60300	lectin protein kinase family protein	3.03492	1.50669	26.0331	5.51805	1.51417	0.790858	85.6506	6.9693	2.00434	3.29007	1.29203	0.262647
247627_at	AT5G60360	AALP (ARABIDOPSIS ALEURAIN-LIKE PROTEASE); cysteine-type peptidase	6.39014	3.58802	245.326	26.0776	3.20834	2.07503	990.908	80.6653	1.99173	4.03915	1.44444	0.0307987
247628_at	AT5G60400	unknown protein	2.6885	1.48577	13.5033	6.90755	1.15535	0.793671	46.6431	8.63003	2.32701	3.45421	0.934985	0.797207
247630_at	AT5G60410	ATSIZ1/SIZ1; DNA binding / SUMO ligase	2.81254	1.06757	129.891	8.67013	1.00354	0.363376	307.505	71.7104	2.80261	2.36742	0.896805	0.186446
247632_at	AT5G60460	sec61beta family protein	5.6852	3.15562	29.7125	3.60692	1.459	0.271425	166.387	43.4572	3.89664	5.5999	1.38755	0.0372784
247635_at	AT5G60550;AT5G60548	[AT5G60550, GRIK2 (GEMINIVIRUS REP INTERACTING KINASE 2); kinase];[AT5G60548, CPuORF62 (Conserved peptide upstream open reading frame 62)]	9.94147	4.82276	48.2544	0.858403	1.20399	0.283132	206.067	17.7544	8.25708	4.27044	0.990863	0.886405
247636_at	AT5G60570	kelch repeat-containing F-box family protein	3.62578	0.758293	76.5928	1.34341	1.87158	0.800058	198.245	25.0684	1.93729	2.5883	1.26481	0.00517
247641_at	AT5G60540	ATPDX2/EMB2407/PDX2 (PYRIDOXINE BIOSYNTHESIS 2); glutaminase/ glutaminyl-tRNA synthase (glutamine-hydrolyzing)/ protein heterodimerization	12.4028	11.3678	23.7349	4.03512	2.9784	2.14165	73.7263	6.20183	4.16424	3.10625	0.799356	0.124641
247644_s_at	AT1G07940;AT1G07930;AT5G60390;AT1G07920	[AT1G07940, elongation factor 1-alpha / EF-1-alpha];[AT1G07930, elongation factor 1-alpha / EF-1-alpha];[AT5G60390, elongation factor 1-alpha / EF-1-alpha];[AT1G07920, elongation factor 1-alpha / EF-1-alpha]	12.8762	10.9688	1323.42	55.7319	11.7751	7.74751	3787.88	250.333	1.09351	2.86219	1.056	0.492504
247650_at	AT5G59960	similar to unnamed protein product [Vitis vinifera] (GB:CAO21698.1)	3.52391	1.42712	120.614	32.7515	2.09044	1.8342	320.823	24.3861	1.68573	2.65992	0.85486	0.323658
247651_at	AT5G59870	HTA6; DNA binding	3.05977	0.654132	266.737	7.12918	2.42462	1.71547	676.418	23.7642	1.26196	2.5359	0.658177	0.178434
247652_at	AT5G59910	HTB4; DNA binding	15.8617	10.3097	254.186	14.9807	1.02081	0.240749	1280.21	163.439	15.5384	5.03652	1.41459	0.0107086
247669_at	AT5G60170	RNA binding	3.87435	1.70408	95.9245	4.10726	1.22341	0.715785	229.469	50.7105	3.16686	2.39218	1.03769	0.709672
247671_at	AT5G60210	cytoplasmic linker protein-related	3.42096	1.95109	39.1088	8.0593	1.19958	0.592122	69.8238	8.71106	2.8518	1.78537	0.578582	0.19238
247673_at	AT5G60230	SEN2 (SPLICING ENDONUCLEASE 2); tRNA-intron endonuclease	2.15555	0.852815	23.5157	4.82836	1.4453	1.04913	61.802	12.4591	1.49142	2.62812	0.85531	0.413486
247676_at	no_match	no_match	3.19589	1.48402	28.5523	2.99117	3.00273	2.85214	87.7832	20.3243	1.06433	3.07446	0.94107	0.441905
247677_at	AT5G59420	oxysterol-binding family protein	11.3314	10.0672	80.8927	0.37493	2.45619	0.864594	487.847	14.6689	4.61341	6.0308	1.61671	0.00448844
247689_at	AT5G59770	similar to PAS2 (PASTICCINO 2) [Arabidopsis thaliana] (TAIR:AT5G10480.1); similar to PAS2 (PASTICCINO 2) [Arabidopsis thaliana] (TAIR:AT5G10480.2); similar to unnamed protein product [Vitis vinifera] (GB:CAO21719.1); contains InterPro domain Protein-tyrosine phosphatase-like, PTPLA (InterPro:IPR007482)	4.30864	2.57119	53.3316	11.6637	4.14963	3.9398	163.964	15.1607	1.03832	3.07443	0.917484	0.464744
247690_at	AT5G59800	MBD7 (METHYL-CPG-BINDING DOMAIN 7); DNA binding	1.78082	0.475529	19.8313	4.08383	1.17326	0.410384	33.8635	7.18656	1.51784	1.70757	0.726002	0.053811
247692_s_at	AT5G59970;AT5G59690	[AT5G59970, histone H4];[AT5G59690, histone H4]	4.80397	3.56003	419.204	26.7062	3.31041	3.22074	1263.2	118.608	1.45117	3.01333	0.936064	0.777975
247693_at	AT5G59730	ATEXO70H7 (EXOCYST SUBUNIT EXO70 FAMILY PROTEIN H7); protein binding	2.08856	0.876219	150.238	14.053	0.631183	0.169587	314.441	38.3485	3.30896	2.09295	0.64852	0.0674674
247694_at	AT5G59750	riboflavin biosynthesis protein, putative	2.76654	0.929179	161.381	10.8646	1.22315	0.200206	608.676	157.023	2.26182	3.77166	1.07159	0.580212
247695_at	AT5G59710	VIP2 (VIRE2 INTERACTING PROTEIN2); transcription regulator	7.40828	4.40923	60.9011	3.07361	3.47231	3.0348	173.035	29.9274	2.13353	2.84124	1.06156	0.557088
247698_at	AT5G59830	similar to unknown protein [Arabidopsis thaliana] (TAIR:AT5G13660.2); similar to unknown protein [Arabidopsis thaliana] (TAIR:AT5G13660.1); similar to unnamed protein product [Vitis vinifera] (GB:CAO21713.1)	1.59472	0.336894	77.2537	8.46347	1.1956	0.350474	230.805	20.1841	1.33382	2.98762	1.23218	0.0830645
247703_at	AT5G59560	SRR1 (SENSITIVITY TO RED LIGHT REDUCED 1)	2.33963	0.746134	41.9711	1.94176	0.755931	0.119195	153.789	8.46793	3.09502	3.66417	0.932015	0.404866
247705_at	AT5G59460	scarecrow-like transcription factor 11 (SCL11)	15.9016	8.62636	36.055	1.30592	2.31709	0.811773	126.981	11.9074	6.86277	3.52187	1.3758	0.0259453
247707_at	AT5G59450	scarecrow-like transcription factor 11 (SCL11)	4.76142	2.62796	38.834	1.71589	1.04024	0.467513	101.888	26.9973	4.57722	2.62367	1.2128	0.0137958
247708_at	AT5G59550	zinc finger (C3HC4-type RING finger) family protein	1.46811	0.370543	66.7117	2.74242	0.563483	0.162159	153.179	29.7515	2.60542	2.29614	0.878986	0.504959
247721_at	AT5G59140	SKP1 family protein	5.66243	3.01342	33.6334	8.14539	2.17495	0.509648	221.129	48.3683	2.60348	6.57468	1.36054	0.0288872
247722_at	AT5G59150	AtRABA2d (Arabidopsis Rab GTPase homolog A2d); GTP binding	3.25642	0.950017	37.4967	3.0051	0.802917	0.159738	241.561	32.9501	4.05574	6.44219	1.35033	0.0126034
247724_at	AT5G59380	MBD6 (methyl-CpG-binding domain 6); DNA binding	2.31781	0.391829	28.7674	2.37975	1.40666	0.879059	45.993	4.5642	1.64774	1.59879	0.606322	0.004096
247725_at	AT5G59410	similar to Rab5-interacting family protein [Arabidopsis thaliana] (TAIR:AT2G29020.1); similar to unnamed protein product [Vitis vinifera] (GB:CAO21636.1); contains InterPro domain Rab5-interacting (InterPro:IPR010742)	7.51119	5.86007	44.029	0.285704	1.33819	0.581694	160.298	18.8442	5.61294	3.64073	0.752076	0.0728103
247726_at	AT5G59430	ATTRP1 (TELOMERE REPEAT BINDING PROTEIN 1); DNA binding	6.88316	4.731	66.3684	7.6569	1.89855	1.21327	116.591	7.75638	3.62549	1.75672	0.609699	0.0344864
247731_at	AT5G59590	UDP-glucoronosyl/UDP-glucosyl transferase family protein	2.97404	1.79667	26.3737	5.01698	1.66501	1.00235	116.001	42.943	1.78619	4.39837	2.04923	0.000279058
247734_at	AT5G59400	similar to hypothetical protein [Vitis vinifera] (GB:CAN64889.1)	4.09976	1.09165	51.518	2.04186	0.808382	0.167397	244.849	8.77556	5.07156	4.75269	1.01539	0.8231
247735_at	AT5G59440	thymidylate kinase family protein	4.2233	2.56254	59.9048	4.51827	0.931631	0.205639	316.46	59.073	4.53323	5.28271	1.22248	0.140356
247741_at	AT5G58960	GIL1 (GRAVITROPIC IN THE LIGHT)	4.42764	3.53614	66.2139	8.16892	2.27449	1.94153	178.86	40.0877	1.94666	2.70124	1.02382	0.839456
247743_at	AT5G59010	protein kinase-related	2.02575	0.982616	15.8504	4.57741	2.56617	2.35483	45.9309	12.8537	0.789408	2.89777	1.07183	0.812541
247745_at	AT5G59030	COPT1 (COPPER TRANSPORTER 1); copper ion transmembrane transporter	4.99155	2.46658	199.404	33.7776	0.881428	0.152178	701.373	49.5881	5.66303	3.51734	0.845191	0.213764
247746_at	AT5G58970	ATUCP2 (UNCOUPLING PROTEIN 2); oxidative phosphorylation uncoupler	10.064	6.39451	18.4194	4.56626	5.02971	4.08142	85.9668	9.41507	2.0009	4.66717	1.40651	0.0429173
247747_at	AT5G59000	zinc finger (C3HC4-type RING finger) family protein	1.80476	0.413005	8.47999	1.342	1.3482	0.848284	37.5186	9.89821	1.33865	4.42437	1.25469	0.498447
247748_at	AT5G58920	similar to hypothetical protein OsI_001858 [Oryza sativa (indica cultivar-group)] (GB:EAY74011.1)	3.38374	1.85609	27.9492	7.20802	1.22782	0.20105	134.432	2.6523	2.75589	4.80986	1.352	0.0213818
247750_at	AT5G58950	protein kinase family protein	9.85168	4.97788	95.0331	17.8346	1.55295	0.657143	452.899	21.1742	6.34386	4.7657	1.05538	0.581793
247754_at	AT5G59080	similar to unknown protein [Arabidopsis thaliana] (TAIR:AT5G02020.1); similar to unnamed protein product [Vitis vinifera] (GB:CAO15731.1)	3.42303	1.74914	46.1204	11.632	8.11198	6.66216	59.6223	6.02274	0.421972	1.29275	0.834729	0.358784
247761_at	AT5G59160	TOPP2 (Type one serine/threonine protein phosphatase 2); protein serine/threonine phosphatase	15.85	13.6188	165.758	9.58376	2.16176	0.802437	593.742	113.488	7.33197	3.58199	0.852896	0.105201
247768_at	AT5G58900	myb family transcription factor	2.6235	1.55928	91.6575	13.0835	0.401843	0.0749362	391.318	18.1338	6.52867	4.26935	1.10756	0.356791
247770_at	AT5G58930	similar to unknown protein [Arabidopsis thaliana] (TAIR:AT3G46990.1); similar to hypothetical protein [Vitis vinifera] (GB:CAN79178.1); similar to unnamed protein product [Vitis vinifera] (GB:CAO21512.1); contains InterPro domain Protein of unknown function DUF740 (InterPro:IPR008004)	3.45881	1.36459	90.3057	5.92696	1.59034	0.495889	319.743	41.3173	2.17489	3.54067	1.21125	0.102754
247774_at	AT5G58660	oxidoreductase, 2OG-Fe(II) oxygenase family protein	1.53689	0.747744	3.96604	3.22547	0.680665	0.112771	26.6855	7.13099	2.25792	6.72849	1.52049	0.0407776
247777_at	AT5G58740	nuclear movement family protein	9.28975	6.52207	29.6556	1.77466	10.2775	6.82883	151.425	20.9918	0.903896	5.10612	1.34508	0.0037455
247783_at	AT5G58800	quinone reductase family protein	8.70764	3.85884	55.3152	9.44173	1.0855	0.246616	301.879	36.9755	8.02175	5.45744	1.28117	0.026946
247786_at	AT5G58600	PMR5 (POWDERY MILDEW RESISTANT 5)	2.15203	0.900104	17.9631	1.98078	0.78603	0.405301	46.702	3.93309	2.73784	2.59988	0.654082	0.0636597
247787_at	AT5G58640	selenoprotein-related	3.97498	1.39708	41.7311	1.46689	1.89759	0.873264	185.507	19.3725	2.09475	4.44529	1.09847	0.326294
247788_at	AT5G58730	pfkB-type carbohydrate kinase family protein	6.37921	2.30396	32.1467	4.88916	0.947155	0.350255	110.009	28.6986	6.73513	3.4221	0.783996	0.208294
247790_at	AT5G58720	PRLI-interacting factor, putative	1.85091	0.5527	53.9309	2.06623	0.747444	0.169458	136.939	27.082	2.47632	2.53916	0.807362	0.0996476
247792_at	AT5G58787	zinc finger (C3HC4-type RING finger) family protein	2.09016	0.39022	34.8665	0.748461	1.36602	0.51257	172.879	31.6415	1.53011	4.95831	1.39084	0.00455541
247793_at	AT5G58650	PSY1 (PLANT PEPTIDE CONTAINING SULFATED TYROSINE 1)	2.03961	0.529198	91.9741	30.8857	1.11465	0.954612	293.699	46.6851	1.82982	3.19328	0.743055	0.100327
247795_at	AT5G58620	zinc finger (CCCH-type) family protein	1.88052	0.425763	18.0968	7.83244	0.527164	0.0696783	85.4058	18.4079	3.56724	4.7194	1.02249	0.797011
247800_at	AT5G58570	unknown protein	2.21395	0.628051	29.5944	3.81805	0.695381	0.12914	333.046	13.8421	3.1838	11.2537	2.91908	0.000192147
247808_at	AT5G58190	ECT10	2.16622	0.957219	34.0653	2.48231	0.830155	0.304269	108.028	39.419	2.60942	3.17122	1.02735	0.860788
247810_at	AT5G58290	RPT3 (root phototropism 3); ATPase	17.3408	11.4567	160.264	12.0179	3.83896	2.05609	689.633	40.0282	4.51706	4.30311	1.1353	0.307233
247811_at	AT5G58430	ATEXO70B1 (exocyst subunit EXO70 family protein B1); protein binding	1.76942	0.343557	134.736	18.0058	0.677018	0.243012	328.824	17.6983	2.61355	2.44051	0.907926	0.65005
247817_at	AT5G58375	similar to unknown protein [Arabidopsis thaliana] (TAIR:AT5G14602.1); similar to unnamed protein product [Vitis vinifera] (GB:CAO21327.1); contains domain PTHR12133 (PTHR12133)	9.47819	7.96809	71.8685	13.3233	1.28577	0.260095	466.502	40.7032	7.37162	6.49106	0.943938	0.564504
247819_at	AT5G58350	WNK4 (Arabidopsis WNK kinase 4); kinase	3.62736	2.16872	77.2811	4.70365	0.854171	0.104786	169.411	6.01301	4.24664	2.19215	0.682099	0.0120068
247820_at	AT5G58380	CIPK10 (CBL-INTERACTING PROTEIN KINASE 10); kinase	6.15186	3.93971	87.721	5.78958	1.64489	1.03518	188.85	29.5015	3.73998	2.15285	0.646605	0.037803
247821_at	AT5G58230	MSI1 (MULTICOPY SUPRESSOR OF IRA1)	4.55226	1.25548	124.668	15.6683	2.73933	1.41764	306.812	20.4908	1.66181	2.46103	0.932109	0.0540984
247823_at	AT5G58450	binding	7.98582	6.81912	45.5161	3.48832	1.63042	0.816974	163.418	55.8986	4.89801	3.59035	0.93811	0.618688
247825_at	AT5G58470	TAF15b (TBP-ASSOCIATED FACTOR 15b); binding	7.94416	5.93216	48.6148	9.1487	3.0253	2.59591	92.0272	30.8539	2.6259	1.89299	0.83218	0.242725
247826_at	AT5G58480	glycosyl hydrolase family 17 protein	2.45478	0.610426	64.709	12.7079	1.19932	0.630702	212.291	20.1113	2.04681	3.28069	1.00407	0.96285
247828_at	AT5G58510	similar to unknown protein [Arabidopsis thaliana] (TAIR:AT5G55060.1); similar to hypothetical protein [Vitis vinifera] (GB:CAN60454.1); similar to unnamed protein product [Vitis vinifera] (GB:CAO21406.1); similar to hypothetical protein OsI_010849 [Oryza sativa (indica cultivar-group)] (GB:EAY89616.1); contains domain PTHR21422 (PTHR21422); contains domain PTHR21422:SF3 (PTHR21422:SF3)	3.08229	1.39643	18.8918	1.66715	0.767898	0.195884	84.0822	15.0682	4.01394	4.45073	1.01849	0.882454
247830_at	AT5G58530	glutaredoxin family protein	3.32046	1.92369	25.7399	1.07188	1.47047	0.790106	43.5775	16.4133	2.25809	1.693	0.705366	0.0117128
247833_at	AT5G58575	similar to hypothetical protein [Platanus x acerifolia] (GB:CAL07976.1); contains InterPro domain Sgf11, transcriptional regulation (InterPro:IPR013246)	1.76247	0.613478	12.9364	2.07885	0.576513	0.165026	65.302	22.377	3.05711	5.04791	0.74714	0.0588807
247834_at	AT5G58490	cinnamoyl-CoA reductase family	7.01542	3.09686	38.8847	8.3397	1.67924	0.582435	160.137	2.06052	4.17773	4.11825	0.998472	0.981535
247835_at	AT5G57910	similar to unknown protein [Arabidopsis thaliana] (TAIR:AT4G30630.1); similar to unnamed protein product [Vitis vinifera] (GB:CAO66657.1)	4.04813	2.8194	13.158	1.04342	0.872755	0.195757	67.8299	8.67443	4.63834	5.15503	1.49433	0.0432451
247836_at	AT5G57860	ubiquitin family protein	4.04715	1.47011	21.8778	1.52973	2.05082	1.2884	89.8728	24.4144	1.97343	4.10795	1.06321	0.685966
247839_at	AT5G57870	eukaryotic translation initiation factor 4F, putative / eIF-4F, putative	14.8316	13.2121	244.51	12.1638	2.93647	1.60363	752.704	99.6313	5.05083	3.07842	1.15159	0.195823
247840_at	AT5G58020	similar to predicted protein [Physcomitrella patens subsp. patens] (GB:EDQ76028.1); contains InterPro domain Protein of unknown function DUF602 (InterPro:IPR006735)	11.6081	4.93095	203.394	36.2858	1.76784	0.441197	698.234	47.8037	6.56626	3.43291	0.980505	0.827058
247842_at	AT5G58030	transport protein particle (TRAPP) component Bet3 family protein	9.16736	5.18511	32.7722	3.76994	3.67775	1.9143	147.356	9.0012	2.49265	4.49638	0.847026	0.0574399
247845_at	AT5G58090	glycosyl hydrolase family 17 protein	3.75358	1.58296	90.3011	5.82648	2.39619	1.49898	251.288	49.9493	1.56648	2.78278	1.18461	0.137878
247846_at	AT5G58100	similar to unknown protein [Arabidopsis thaliana] (TAIR:AT3G28720.1); similar to unnamed protein product [Vitis vinifera] (GB:CAO45500.1); similar to unknown protein [Oryza sativa (japonica cultivar-group)] (GB:BAD19375.1); similar to predicted protein [Physcomitrella patens subsp. patens] (GB:EDQ76415.1)	3.19432	1.16518	20.9772	2.57122	2.40671	1.21163	37.7686	8.06974	1.32726	1.80046	1.0028	0.979293
247849_at	AT5G58130	RNA recognition motif (RRM)-containing protein	4.57382	4.07718	109.032	22.7282	1.29696	0.398986	409.672	121.669	3.52657	3.75737	1.05616	0.809476
247852_at	AT5G58060	YKT61 (similar to yeast SNARE YKT6 1)	12.918	6.56962	48.9241	6.5054	6.08828	4.9704	237.231	40.1815	2.12179	4.84896	1.29743	0.0174313
247854_at	AT5G58200	similar to unnamed protein product [Vitis vinifera] (GB:CAO22752.1)	7.89728	6.7808	23.6834	1.0549	1.12765	0.322249	145.537	4.46138	7.0033	6.14513	1.15501	0.311567
247855_at	AT5G58210	hydroxyproline-rich glycoprotein family protein	3.12306	1.63784	29.0698	4.54165	1.84441	0.997014	58.7422	8.35743	1.69326	2.02073	0.944692	0.652503
247858_at	AT5G58220	TTL (TRANSTHYRETIN-LIKE PROTEIN); steroid binding	2.41098	0.513083	29.0678	0.669234	0.636922	0.0500531	163.685	14.4255	3.78536	5.63115	1.3525	0.00743415
247859_at	AT5G58410	binding / protein binding / zinc ion binding	4.49923	2.00015	39.8352	3.01593	0.863128	0.263523	235.564	45.413	5.2127	5.91348	0.998736	0.989251
247860_at	AT5G58240	bis(5'-adenosyl)-triphosphatase, putative	13.2023	11.361	18.8971	0.901804	4.63891	3.29037	86.946	6.29524	2.84599	4.60103	0.711622	0.0074471
247863_at	AT5G57900	SKIP1 (SKP1 INTERACTING PARTNER 1)	3.38579	1.41699	35.7493	7.31376	0.968538	0.428189	172.989	28.5507	3.49578	4.83896	1.77545	0.0075596
247864_s_at	AT1G25155;AT5G57890;AT1G25083;AT1G24909;AT1G25220;AT1G24807	[AT1G25155, anthranilate synthase beta subunit, putative];[AT5G57890, anthranilate synthase beta subunit, putative];[AT1G25083, anthranilate synthase beta subunit, putative];[AT1G24909, anthranilate synthase beta subunit, putative];[AT1G25220, ASB1 (ANTHRANILATE SYNTHASE BETA SUBUNIT 1); anthranilate synthase];[AT1G24807, anthranilate synthase beta subunit, putative]	12.8694	12.4457	39.4029	1.85813	2.67595	1.56888	114.616	19.8938	4.80927	2.90881	0.839951	0.20937
247865_at	AT5G57815	cytochrome c oxidase subunit 6b, putative	5.97787	3.72709	8.44977	2.82107	4.12094	3.45248	67.023	1.48496	1.45061	7.93193	1.33744	0.0368771
247867_at	AT5G57630	CIPK21 (CBL-INTERACTING PROTEIN KINASE 21); kinase	5.98397	3.48711	15.4162	0.448433	0.978318	0.404463	39.9269	9.02661	6.11659	2.58993	0.826169	0.360379
247870_at	AT5G57580	calmodulin-binding protein	1.39482	0.177858	66.5155	9.02471	0.722618	0.140106	173.728	48.5174	1.93023	2.61185	1.04275	0.668599
247874_at	AT5G57710	heat shock protein-related	2.75184	0.817855	476.793	64.9346	1.17179	0.808536	1008.39	220.514	2.3484	2.11495	1.05529	0.844307
247878_at	AT5G57760	unknown protein	2.25036	0.779923	138.085	12.5562	0.389988	0.0633669	800.139	65.1827	5.77033	5.79453	1.06429	0.664171
247880_at	AT5G57780	transcription regulator	3.6415	2.20177	46.0349	8.14018	1.82817	1.2129	133.887	17.8189	1.99188	2.90838	0.900277	0.680455
247881_at	AT5G57700	BNR/Asp-box repeat family protein	10.9994	6.98983	12.798	0.758044	7.55117	5.60636	55.6126	10.3117	1.45665	4.34541	1.06891	0.421257
247885_at	AT5G57830	similar to unknown protein [Arabidopsis thaliana] (TAIR:AT4G30830.1); similar to unnamed protein product [Vitis vinifera] (GB:CAO66637.1); contains InterPro domain Protein of unknown function DUF593 (InterPro:IPR007656)	2.1558	0.687649	10.2138	2.71406	0.844592	0.293371	32.28	13.2331	2.55248	3.16042	0.525081	0.0139516
247888_at	AT5G57920	plastocyanin-like domain-containing protein	3.13668	1.56869	5.84859	0.308456	2.67237	2.21137	25.8104	12.0205	1.17374	4.4131	1.26511	0.447529
247890_at	AT5G57940	ATCNGC5 (CYCLIC NUCLEOTIDE GATED CHANNEL 5); calmodulin binding / cyclic nucleotide binding / potassium channel	3.94437	1.21212	48.2888	2.5945	1.13535	0.345485	221.063	40.4757	3.47413	4.57794	1.30205	0.0360868
247894_at	AT5G58003	CPL4 (C-TERMINAL DOMAIN PHOSPHATASE-LIKE 4); phosphoprotein phosphatase	3.58031	1.10673	34.7721	3.75205	1.30501	0.437143	112.697	12.3738	2.7435	3.24103	1.02668	0.644592
247898_at	AT5G57360	ZTL (ZEITLUPE); ubiquitin-protein ligase	2.61515	0.501102	75.1528	8.12243	0.807258	0.303486	167.885	41.3231	3.23955	2.23392	0.82314	0.08888
247902_at	AT5G57350	AHA3 (Arabidopsis H(+)-ATPase 3); ATPase	28.2576	23.5723	57.8002	5.94695	12.269	11.8234	141.465	16.4211	2.30317	2.44748	1.25476	0.105884
247907_at	AT5G57460	protein binding / protein transporter	5.01443	2.02712	62.5448	7.61162	1.29975	0.304545	252.522	51.1205	3.85799	4.03746	1.2045	0.038502
247908_at	AT5G57440	GS1 (GLYCEROL-3-PHOSPHATASE 2); hydrolase	5.81126	5.49045	10.3535	1.42552	1.36033	0.595226	31.3127	6.33023	4.27194	3.02435	0.471585	0.00370077
247909_at	AT5G57370	similar to unnamed protein product [Vitis vinifera] (GB:CAO43225.1); contains InterPro domain Protein of unknown function DUF1777 (InterPro:IPR013957)	6.77757	5.44595	15.3636	1.53934	1.14624	0.476837	92.8734	5.84859	5.91286	6.04501	1.07001	0.686489
247921_at	AT5G57660	zinc finger (B-box type) family protein	2.12757	0.284106	725.246	55.797	0.519093	0.0597232	1735.09	10.2734	4.09863	2.39242	0.633538	0.00304206
247923_at	AT5G57490	porin, putative	12.3158	12.2397	105.548	22.067	1.32698	0.315829	375.977	39.0126	9.28111	3.56213	0.709416	0.0138757
247930_at	AT5G57060	similar to unknown protein [Arabidopsis thaliana] (TAIR:AT4G26060.1); similar to unknown [Picea sitchensis] (GB:ABK23978.1); contains InterPro domain Channel forming colicin, C-terminal cytotoxic; (InterPro:IPR000293)	3.30615	1.20452	45.6678	4.84541	0.571324	0.106521	159.739	27.049	5.78683	3.49785	0.594656	0.0289699
247933_at	AT5G56980	similar to unknown protein [Arabidopsis thaliana] (TAIR:AT4G26130.1); similar to unknown [Populus trichocarpa] (GB:ABK95362.1)	1.58396	0.470184	43.5537	4.90617	1.04352	0.480114	67.3871	2.28669	1.51789	1.54722	0.979744	0.92503
247934_at	AT5G57000	similar to unknown protein [Arabidopsis thaliana] (TAIR:AT1G72690.1); similar to unnamed protein product [Vitis vinifera] (GB:CAO65331.1)	5.02138	2.01629	12.8979	3.81422	1.94417	0.784513	39.1419	2.73941	2.5828	3.03476	0.938682	0.437834
247935_at	AT5G56940	ribosomal protein S16 family protein	12.3106	9.53373	57.4164	2.30139	5.03285	3.3924	380.253	47.8021	2.44604	6.62272	1.34181	0.0779191
247937_at	AT5G57110	ACA8 (AUTOINHIBITED CA2+ -ATPASE, ISOFORM 8); calcium-transporting ATPase/ calmodulin binding	2.59031	0.870602	11.6811	1.34543	3.7819	3.11403	41.1731	3.63379	0.684922	3.52476	0.969985	0.73459
247939_at	AT5G57160	ATLIG4 (ARABIDOPSIS THALIANA DNA LIGASE IV)	8.03625	5.12779	12.6746	0.829372	1.88463	1.24471	58.2013	10.2468	4.26411	4.59198	0.978979	0.850443
247942_at	AT5G57120	similar to unnamed protein product [Vitis vinifera] (GB:CAO69558.1); contains InterPro domain SRP40, C-terminal (InterPro:IPR007718); contains InterPro domain LisH dimerisation motif (InterPro:IPR006594)	10.1229	6.29367	64.739	0.878426	2.40017	1.07899	184.154	15.3638	4.21757	2.84456	0.983434	0.821553
247944_at	AT5G57100	transporter-related	2.33021	0.842019	37.6159	7.39066	1.40969	0.754931	127.011	11.0466	1.65299	3.37653	1.13904	0.229667
247950_at	AT5G57230	similar to unknown [Populus trichocarpa x Populus deltoides] (GB:ABK96632.1); contains InterPro domain Thioredoxin-like fold (InterPro:IPR012336)	10.0094	7.69147	13.0677	1.00551	1.94291	0.821602	48.4896	7.41443	5.15173	3.71063	0.9079	0.497175
247951_at	AT5G57240	oxysterol-binding family protein	3.56641	1.61301	68.9945	7.10768	1.2704	0.941254	261.223	85.068	2.80731	3.78615	1.29023	0.113865
247952_at	AT5G57250	similar to pentatricopeptide (PPR) repeat-containing protein [Arabidopsis thaliana] (TAIR:AT1G62910.1); similar to hypothetical protein [Vitis vinifera] (GB:CAN75781.1); similar to unnamed protein product [Vitis vinifera] (GB:CAO49923.1); similar to Tetratricopeptide-like helical [Medicago truncatula] (GB:ABD28636.1); contains InterPro domain Pentatricopeptide repeat (InterPro:IPR002885)	3.60889	2.07784	15.8762	2.51854	1.03821	0.619629	42.3094	10.1785	3.47608	2.66497	0.932047	0.750074
247954_at	AT5G56870	BGAL4 (beta-galactosidase 4); beta-galactosidase	10.3778	5.01526	432.741	46.0631	0.606115	0.128903	1410.6	367.631	17.1219	3.25969	0.651776	0.00368757
247960_at	AT5G57020	NMT1 (N-MYRISTOYLTRANSFERASE 1)	2.6595	0.932368	189.471	19.7803	1.03804	0.32499	666.074	40.7958	2.56204	3.51544	0.949245	0.713947
247963_at	AT5G56590	glycosyl hydrolase family 17 protein	2.35506	0.728738	56.7831	5.00109	2.73625	1.93156	192.224	11.5112	0.86069	3.38523	1.30713	0.00557018
247966_at	AT5G56610	dual specificity protein phosphatase family protein	4.13265	2.22241	5.38171	1.04115	1.99756	1.73302	19.996	2.2487	2.06884	3.71555	0.840157	0.355175
247979_at	AT5G56750	Ndr family protein	0.850038	0.133273	75.6549	5.92531	0.787067	0.342019	121.372	40.8053	1.08001	1.60429	0.749815	0.123622
247982_at	AT5G56760	AtSerat1;1 (SERINE ACETYLTRANSFERASE 52); serine O-acetyltransferase	4.28297	1.20403	128.291	4.74093	1.52959	0.387107	488.988	24.719	2.80008	3.81154	1.07529	0.308106
247983_at	AT5G56630	phosphofructokinase family protein	6.51406	3.43803	57.1099	2.71249	2.32502	0.661425	253.843	39.0513	2.80172	4.44482	0.859683	0.0958086
247984_s_at	AT5G56650;AT5G56660	[AT5G56650, ILL1 (IAA-leucine resistant (ILR)-like gene 1); metallopeptidase];[AT5G56660, ILL2 (IAA-leucine resistant (ILR)-like gene 2); metallopeptidase]	4.34527	3.73165	6.90618	3.02304	2.2298	1.59266	25.9825	11.3325	1.94873	3.7622	1.39332	0.0807524
247985_at	AT5G56790	protein kinase family protein	5.78806	4.21736	49.0179	4.92813	2.2071	1.46949	145.217	9.41973	2.62248	2.96253	0.784485	0.253395
247987_at	AT5G56900	CwfJ-like family protein / zinc finger (CCCH-type) family protein	3.13646	1.6123	26.5839	2.63016	1.03969	0.365868	91.2988	18.2915	3.01673	3.43436	0.876002	0.0885737
247988_at	AT5G56910	cysteine protease inhibitor	13.4915	9.57712	63.9883	1.14787	2.59538	1.23044	266.189	26.5397	5.19829	4.15997	1.04853	0.695853
247990_at	AT5G56360	calmodulin-binding protein	6.09504	4.34431	32.4252	9.87745	2.73028	2.17228	167.524	44.1199	2.23239	5.16648	1.45732	0.105892
247994_at	AT5G56140	KH domain-containing protein	2.0188	0.572716	60.1197	2.98514	2.20653	1.29955	122.843	22.1533	0.914918	2.04331	1.05931	0.652692
247996_at	AT5G56170	similar to unknown protein [Arabidopsis thaliana] (TAIR:AT4G26466.1); similar to unnamed protein product [Vitis vinifera] (GB:CAO69731.1)	8.38052	3.82781	79.7624	5.72337	2.88679	1.75417	409.34	60.8934	2.90306	5.132	1.00434	0.91124
247997_at	AT5G56180	ATARP8 (ACTIN-RELATED PROTEIN 8); structural constituent of cytoskeleton	3.65363	1.71072	40.8442	6.28763	0.788037	0.189766	164.547	36.5551	4.63637	4.02866	0.704876	0.0550017
247999_at	AT5G56150	UBC30 (UBIQUITIN-CONJUGATING ENZYME 30); ubiquitin-protein ligase	19.4943	15.9454	36.7007	1.11223	7.00309	5.04169	323.765	102.414	2.78368	8.82176	1.41387	0.00055027
248000_at	AT5G56190	WD-40 repeat family protein	7.54767	4.77551	42.3632	1.45221	1.50315	0.490724	171.717	21.6181	5.02123	4.05345	1.0954	0.00827604
248001_at	AT5G55990	CBL2 (calcineurin B-like protein 2); calcium ion binding	3.30447	0.660264	49.1549	2.61018	1.53444	1.10516	91.487	6.91148	2.15354	1.8612	0.451763	0.000986292
248002_at	AT5G56180	ATARP8 (ACTIN-RELATED PROTEIN 8); structural constituent of cytoskeleton	2.44198	1.21998	10.2876	4.37633	1.09586	0.413643	23.429	5.13598	2.22836	2.27739	0.797471	0.362636
248003_at	AT5G56220	nucleoside-triphosphatase/ nucleotide binding	1.33694	0.166185	91.6063	8.36788	0.68941	0.210483	147.949	17.8341	1.93925	1.61506	0.717521	0.0213343
248005_at	AT5G56240	similar to unknown protein [Arabidopsis thaliana] (TAIR:AT5G56250.1); similar to unknown protein [Arabidopsis thaliana] (TAIR:AT5G56250.2); similar to unnamed protein product [Vitis vinifera] (GB:CAO66846.1)	1.88368	0.351887	82.3791	1.15884	0.556382	0.0905194	295.148	14.4813	3.38559	3.58281	1.20805	0.125639
248006_at	AT5G56250	similar to unknown protein [Arabidopsis thaliana] (TAIR:AT5G56240.1); similar to unnamed protein product [Vitis vinifera] (GB:CAO66846.1)	4.11202	3.76389	8.55986	2.13122	3.87018	3.80287	31.6628	6.06029	1.06249	3.69899	1.57146	0.00733409
248007_at	AT5G56260	dimethylmenaquinone methyltransferase family protein	8.18632	4.91562	16.2052	1.67816	2.11741	0.967739	68.7171	8.10423	3.8662	4.24045	1.15583	0.140531
248010_at	AT5G56290	PEX5 (PEROXIN 5); peroxisome matrix targeting signal-1 binding	3.89524	1.71991	145.577	1.34365	1.33489	0.356577	710.058	60.1633	2.91804	4.87754	1.36576	0.0235594
248014_at	AT5G56340	zinc finger (C3HC4-type RING finger) family protein	2.50735	1.01822	54.2074	5.04207	0.812758	0.257845	136.185	39.8066	3.08499	2.5123	0.84164	0.26814
248016_at	AT5G56380	F-box family protein	5.85327	4.28344	9.47919	1.63883	0.872143	0.405772	64.9927	11.9193	6.71136	6.85635	1.22087	0.373119
248017_at	AT5G56460	protein kinase, putative	3.96853	0.74804	16.5859	0.682371	2.3212	1.85839	45.5672	17.9297	1.70969	2.74734	0.938261	0.402673
248023_at	AT5G56450	mitochondrial substrate carrier family protein	1.57234	0.421588	34.9101	5.44697	0.700354	0.15489	78.9425	15.937	2.24507	2.26131	0.960332	0.745408
248024_at	AT5G55840	pentatricopeptide (PPR) repeat-containing protein	4.21187	2.93782	6.1353	0.346934	2.77085	2.28405	31.0184	4.49858	1.52007	5.05573	1.23866	0.128724
248025_at	AT5G55850	NOI	2.89399	0.834677	73.0282	5.61918	1.21565	0.186163	273.478	35.3082	2.38061	3.74482	0.987677	0.91478
248027_at	AT5G55630	KCO1 (TWO PORE K CHANNEL); calcium-activated potassium channel/ outward rectifier potassium channel	7.92926	3.21763	82.1077	4.00179	4.51339	3.60115	373.814	23.3833	1.75683	4.55273	1.46902	0.016993
248028_at	AT5G55620	similar to unknown protein [Arabidopsis thaliana] (TAIR:AT3G09950.1); similar to unnamed protein product [Vitis vinifera] (GB:CAO39940.1)	3.79798	2.05047	622.047	19.836	1.2861	0.628175	2415.59	153.889	2.9531	3.88329	1.50876	0.0589005
248029_at	AT5G55700	BAM4/BMY6 (BETA-AMYLASE 4); beta-amylase	2.63177	0.648359	25.6342	7.19578	0.691294	0.0956567	82.1295	12.1765	3.80703	3.2039	0.780194	0.0167787
248030_at	AT5G55760	SRT1 (SIRTUIN 1); DNA binding	10.3038	6.89215	37.6407	3.72877	1.31269	0.621756	98.0487	2.12665	7.8494	2.60485	0.751722	0.00821257
248032_at	AT5G55860	similar to unknown protein [Arabidopsis thaliana] (TAIR:AT1G12150.1); similar to unnamed protein product [Vitis vinifera] (GB:CAO45150.1); contains InterPro domain Protein of unknown function DUF827, plant (InterPro:IPR008545)	3.33258	2.13931	19.6928	1.64952	0.742628	0.223275	89.3968	18.7248	4.48756	4.53956	1.09045	0.534926
248034_at	AT5G55910	protein kinase, putative	2.5791	0.880603	190.68	18.6557	0.965663	0.325293	714.585	30.0476	2.67081	3.74755	1.19341	0.177241
248037_at	AT5G55930	ATOPT1 (oligopeptide transporter 1); oligopeptide transporter	2.25238	1.24813	20.0057	3.23817	0.439052	0.136179	189.11	45.7452	5.13009	9.45284	1.27173	0.224342
248040_at	AT5G55970	zinc finger (C3HC4-type RING finger) family protein	11.9113	5.41632	76.9335	12.5069	2.94697	2.52458	60.1695	21.1019	4.04187	0.782098	0.636152	0.0218214
248041_at	AT5G55940	EMB2731 (EMBRYO DEFECTIVE 2731)	9.2643	5.50016	31.4836	3.48967	1.74223	0.561893	121.047	24.1401	5.31751	3.84476	0.744616	0.00160711
248044_at	AT5G56020	similar to unknown protein [Arabidopsis thaliana] (TAIR:AT4G26550.1); similar to unnamed protein product [Vitis vinifera] (GB:CAO45187.1); contains InterPro domain SFT2-like (InterPro:IPR011691)	1.93404	0.664174	27.1393	4.68605	0.7332	0.18268	109.834	15.2067	2.63781	4.04707	0.76029	0.0812965
248046_at	AT5G56040	leucine-rich repeat protein kinase, putative	4.74176	2.25723	182	10.3493	0.71725	0.167244	665.151	40.1268	6.61103	3.65468	1.20002	0.110129
248050_at	AT5G56100	glycine-rich protein / oleosin	2.24681	0.552338	448.725	57.5374	0.742648	0.148628	979.653	237.441	3.02541	2.18319	0.735367	0.0537963
248056_at	AT5G55500	AtXylT (ARABIDOPSIS THALIANA BETA-1,2-XYLOSYLTRANSFERASE); xylosyltransferase	4.07486	1.30994	34.1963	0.673976	0.937567	0.219095	144.275	21.8971	4.3462	4.21903	0.939011	0.46064
248058_at	AT5G55530	C2 domain-containing protein	1.86624	0.245279	184.282	4.15799	0.599675	0.0919393	370.32	57.8438	3.11208	2.00953	0.664668	0.00197447
248059_at	AT5G55540	TRN1 (TORNADO 1)	2.08437	0.916946	63.5873	12.7217	1.79484	1.14686	173.886	14.0258	1.16131	2.73461	1.20637	0.31644
248063_at	AT5G55550	RNA recognition motif (RRM)-containing protein	7.98949	4.98626	17.0309	1.0347	1.15505	0.507497	75.3056	12.8339	6.91703	4.4217	1.01997	0.691733
248067_at	AT5G55600	agenet domain-containing protein / bromo-adjacent homology (BAH) domain-containing protein	1.74334	0.353652	28.2144	4.41033	1.07399	0.624652	78.055	13.0926	1.62323	2.76649	1.40154	0.107892
248071_at	AT5G55670	RNA recognition motif (RRM)-containing protein	9.90487	7.60353	40.6543	1.64065	1.94752	0.986413	96.9183	10.9102	5.08588	2.38396	1.11589	0.360452
248079_at	AT5G55790	unknown protein	3.80134	2.15369	21.8973	2.28094	0.789834	0.323488	87.0504	11.8136	4.81284	3.97539	1.18006	0.276196
248087_at	AT5G55060	catalytic	3.25909	1.41626	19.2283	3.56303	1.15562	0.475052	69.0608	2.68553	2.8202	3.59162	1.02502	0.539779
248091_at	AT5G55120	VTC5; galactose-1-phosphate guanylyltransferase (GDP)	6.95406	5.10137	35.9867	4.00594	3.35589	3.10765	112.682	11.5213	2.0722	3.13123	1.13048	0.43289
248092_at	AT5G55170	SUM3 (SMALL UBIQUITIN-LIKE MODIFIER 3)	8.5342	5.91843	4.94915	0.834741	2.07662	1.03889	18.7998	4.95987	4.10966	3.79859	0.717795	0.131144
248093_at	AT5G55210	similar to unknown protein [Arabidopsis thaliana] (TAIR:AT4G22320.1); similar to unnamed protein product [Vitis vinifera] (GB:CAO38898.1)	8.18673	5.71039	31.8261	4.28524	4.4655	3.00197	142.373	12.6506	1.83333	4.47347	1.2267	0.0984909
248095_at	AT5G55230	ATMAP65-1 (MICROTUBULE-ASSOCIATED PROTEINS 65-1); microtubule binding	4.10504	1.28521	64.5089	13.9024	2.59659	1.47292	248.494	17.999	1.58094	3.85209	1.5418	0.00999423
248097_at	AT5G55260	PPX2 (protein phosphatase x-2); protein serine/threonine phosphatase	10.0604	7.52824	20.1696	2.93664	3.63421	1.1929	61.0406	6.39486	2.76825	3.02637	0.642321	0.0122706
248098_at	AT5G55290	ATP synthase subunit H family protein	6.94705	2.0336	65.1879	4.34563	2.33474	0.734967	439.195	25.8883	2.97551	6.73736	1.13981	0.0246217
248099_at	AT5G55300	TOP1BETA (DNA TOPOISOMERASE 1 BETA); DNA topoisomerase type I	4.83444	2.36186	40.6897	4.93491	1.61956	0.516535	163.117	27.1333	2.98503	4.0088	1.21194	0.288231
248103_at	AT5G55160	SUM2 (SMALL UBIQUITIN-LIKE MODIFIER 2)	9.95547	7.05495	68.2156	1.43921	2.7133	1.14082	305.248	46.2827	3.66914	4.47476	1.23672	0.0073492
248106_at	AT5G55100	SWAP (Suppressor-of-White-APricot)/surp domain-containing protein	2.00045	0.550208	49.0942	6.83463	1.08302	0.184156	208.152	10.157	1.8471	4.23985	1.68268	0.00162933
248109_at	AT5G55310	TOP1alpha (TOPOISOMERASE I)	5.91619	1.27217	94.0221	7.95002	1.14324	0.18936	324.722	48.1187	5.17494	3.45368	0.995856	0.947368
248115_at	AT5G54870	similar to unknown protein [Arabidopsis thaliana] (TAIR:AT1G70160.1); similar to unknown protein [Arabidopsis thaliana] (TAIR:AT4G27020.1); similar to unknown protein [Oryza sativa (japonica cultivar-group)] (GB:BAD53001.1); similar to unnamed protein product [Vitis vinifera] (GB:CAO38981.1); similar to unknown protein [Oryza sativa (japonica cultivar-group)] (GB:BAB89049.1)	6.20919	3.97177	124.625	14.9795	1.51171	0.408541	584.243	41.7825	4.1074	4.68799	1.23373	0.0564205
248117_at	AT5G55000	FIP2 (FH protein interacting protein 2); voltage-gated potassium channel	3.03895	1.42091	32.3273	3.13897	0.884079	0.435842	151.217	31.5486	3.43742	4.67769	1.0087	0.961295
248118_at	AT5G55050	GDSL-motif lipase/hydrolase family protein	2.57914	1.86383	37.1323	7.85931	1.76609	1.25617	112.211	33.4739	1.46036	3.02193	1.06452	0.817399
248124_at	AT5G54730	AtATG18f (Arabidopsis thaliana homolog of yeast autophagy 18 (ATG18) f)	3.90249	1.54263	49.5669	4.16713	0.772682	0.331296	188.185	39.813	5.05057	3.79658	1.32668	0.108444
248127_at	AT5G54750	transport protein particle (TRAPP) component Bet3, putative	13.1676	8.78838	52.039	1.1831	3.05766	2.03301	232.847	12.6458	4.30644	4.47447	0.774737	0.0686881
248131_at	AT5G54830	DOMON domain-containing protein / dopamine beta-monooxygenase N-terminal domain-containing protein	3.69394	1.14088	37.9295	0.601978	0.830656	0.19322	150.807	38.2051	4.44702	3.97599	1.12095	0.347044
248133_at	AT5G54850	unknown protein	3.85772	2.74199	8.95428	1.11098	0.907321	0.340544	29.9763	5.00416	4.25177	3.34771	1.09073	0.580023
248142_at	AT5G55040	DNA binding	3.39021	1.78687	47.6805	5.68995	0.930728	0.425211	147.188	20.1918	3.64253	3.08697	1.34839	0.137075
248144_at	AT5G54800	GPT1 (glucose-6-phosphate transporter 1); antiporter/ glucose-6-phosphate transmembrane transporter	8.97982	4.8516	31.1686	5.34963	5.37207	3.26078	79.3967	12.5273	1.67158	2.54733	0.532121	0.00191879
248145_at	AT5G54880	DTW domain-containing protein	4.67067	2.70087	18.0274	0.658617	1.93675	1.14321	52.1181	16.1137	2.4116	2.89104	0.842042	0.231699
248146_at	AT5G54940	eukaryotic translation initiation factor SUI1, putative	7.93317	3.61197	463.136	24.0006	2.61332	1.92614	2480.41	156.929	3.03567	5.35569	1.41379	0.0080384
248149_at	AT5G54855	pollen Ole e 1 allergen and extensin family protein	8.31282	7.09983	55.0511	8.22818	1.92434	0.767471	280.528	28.2574	4.31982	5.09578	0.978779	0.858675
248155_at	AT5G54390	AHL (HAL2-LIKE); 3'(2'),5'-bisphosphate nucleotidase/ inositol or phosphatidylinositol phosphatase	6.35908	3.77124	148.579	7.62163	1.16035	0.285521	283.541	43.4093	5.48032	1.90835	0.744928	0.02286
248158_at	AT5G54440	binding	6.16077	3.87842	36.0096	0.779839	3.13868	1.57957	128.522	21.6865	1.96285	3.56909	0.915333	0.102635
248163_at	AT5G54510	DFL1/GH3.6 (DWARF IN LIGHT 1); indole-3-acetic acid amido synthetase	3.02224	1.88196	160.824	10.9228	1.52612	0.906541	299.552	61.7925	1.98034	1.86261	0.745381	0.0536583
248166_at	AT5G54520	WD-40 repeat family protein	1.99907	0.524589	14.4079	2.92245	0.754184	0.424053	66.0188	35.8401	2.65064	4.58213	1.22189	0.491887
248175_at	AT5G54640	HTA1/RAT5 (RESISTANT TO AGROBACTERIUM TRANSFORMATION 5); DNA binding	2.30351	1.03922	61.1214	6.43175	0.387414	0.0556258	296.188	51.9512	5.94586	4.8459	0.897001	0.669642
248179_at	AT5G54380	THE1 (THESEUS1); kinase/ protein kinase	2.30895	0.713737	155.193	4.45495	0.655461	0.127281	444.934	153.712	3.52264	2.86696	0.825412	0.0176035
248180_at	AT5G54310	AGD5 (ARF-GAP DOMAIN 5); DNA binding	3.97825	1.00237	54.7631	10.6571	1.38688	0.333085	264.433	51.9731	2.8685	4.82867	0.827548	0.0568445
248181_at	AT5G54290	cytochrome c biogenesis protein family	7.83216	3.91396	66.9046	1.37233	5.20774	4.54149	283.296	79.2173	1.50394	4.23432	1.05042	0.53751
248186_at	AT5G53880	similar to unknown [Populus trichocarpa] (GB:ABK92577.1)	4.72431	4.55353	57.7597	3.01373	1.46064	0.687744	234.531	31.9234	3.23441	4.06046	1.32982	0.219659
248187_at	AT5G53940	yippee family protein	6.94914	3.34708	41.5719	1.10008	5.37514	4.64527	201	39.9381	1.29283	4.835	1.32121	0.00461573
248190_at	AT5G54130	calcium-binding EF hand family protein	2.5842	1.6047	26.3554	1.97721	1.85547	1.53679	18.0474	4.52414	1.39274	0.68477	0.47342	0.00724578
248191_at	AT5G54130	calcium-binding EF hand family protein	3.12873	1.78347	105.097	16.8329	1.19817	0.668331	187.052	16.3134	2.61125	1.77981	0.84628	0.22339
248193_at	AT5G54080	HGO (HOMOGENTISATE 1,2-DIOXYGENASE); homogentisate 1,2-dioxygenase	1.39878	0.361986	118.115	7.55868	0.489347	0.0632062	424.231	83.9725	2.85846	3.5917	1.15012	0.170885
248195_at	AT5G54110	ATMAMI (ARABIDOPSIS THALIANA MEMBRANE-ASSOCIATED MANNITOL-INDUCED); structural molecule	8.69746	4.44283	34.6212	11.4336	1.98192	1.0116	190.409	77.6109	4.3884	5.49977	0.777741	0.0337647
248198_at	AT5G54200	WD-40 repeat family protein	1.63127	0.88976	32.6417	2.65406	0.751061	0.351744	45.2413	14.608	2.17195	1.386	0.420391	0.0103363
248199_at	AT5G54170	similar to CP5 [Arabidopsis thaliana] (TAIR:AT1G64720.1); similar to putative nodule membrane protein [Medicago sativa] (GB:AAL57201.1); contains InterPro domain Lipid-binding START (InterPro:IPR002913)	7.2272	3.86498	272.499	17.853	1.24835	0.432643	644.138	14.6349	5.78938	2.36382	0.902462	0.305883
248203_at	AT5G54230	MYB49 (myb domain protein 49); transcription factor	2.99051	1.24299	3.26432	0.0550772	2.61837	1.53019	18.4143	3.94641	1.14213	5.64109	0.867402	0.478175
248208_at	AT5G53980	ATHB52 (ARABIDOPSIS THALIANA HOMEOBOX PROTEIN 52); transcription factor	5.53618	4.86452	38.4337	6.40642	0.572406	0.133865	137.858	29.3882	9.67176	3.58689	0.668013	0.182399
248220_at	AT5G53540	MSP1 protein, putative / intramitochondrial sorting protein, putative	6.26806	3.84183	113.533	5.12281	1.01908	0.273916	448.87	22.5013	6.15068	3.95366	1.06178	0.440724
248221_at	AT5G53530	vacuolar protein sorting-associated protein 26, putative / VPS26, putative	3.93212	1.09621	37.4881	4.44545	1.57105	0.390637	175.012	30.9288	2.50286	4.66847	1.30173	0.0101742
248222_at	AT5G53570	RabGAP/TBC domain-containing protein	1.64787	0.420197	129.47	9.43973	0.595165	0.100448	303.827	73.0731	2.76876	2.34671	0.736576	0.0566895
248228_at	AT5G53800	similar to unnamed protein product [Vitis vinifera] (GB:CAO39254.1)	3.69977	0.921839	28.4271	4.5302	1.58045	0.757386	120.877	10.8156	2.34097	4.25217	1.5368	0.0673056
248230_at	AT5G53830	VQ motif-containing protein	13.2481	13.1166	16.2994	0.894521	0.746531	0.315549	64.0187	3.92293	17.7461	3.92767	0.862875	0.433117
248231_at	AT5G53770	nucleotidyltransferase family protein	2.85691	1.71454	37.0389	6.79951	3.15888	2.56988	109.15	32.1791	0.904409	2.94689	1.06081	0.701261
248235_at	AT5G53860	EMB2737 (EMBRYO DEFECTIVE 2737)	16.7904	15.8659	48.0916	1.32446	5.25767	3.58042	170.959	11.9844	3.19351	3.55485	1.15701	0.164105
248237_at	AT5G53890	leucine-rich repeat transmembrane protein kinase, putative	2.6811	1.21949	39.9135	12.9773	0.932858	0.472293	147.762	42.6016	2.87407	3.70205	1.28312	0.116451
248247_at	AT5G53210	SPCH (SPEECHLESS); DNA binding / transcription factor	2.561	1.31112	21.4163	1.48266	1.86045	1.79919	30.8272	5.0556	1.37654	1.43943	0.494783	0.0239233
248250_at	AT5G53130	CNGC1 (CYCLIC NUCLEOTIDE GATED CHANNEL 1); calmodulin binding / cation channel/ cyclic nucleotide binding / inward rectifier potassium channel	2.15914	0.658396	93.982	11.8577	0.669302	0.0855395	382.706	49.7585	3.22596	4.07213	1.20193	0.0672958
248255_at	AT5G53350	CLPX (Clp protease regulatory subunit X); ATPase	9.26464	4.66863	110.379	14.7178	1.32419	0.28791	595.603	67.284	6.99646	5.396	1.21831	0.0572993
248256_at	AT5G53360	seven in absentia (SINA) family protein	1.01576	0.164316	14.4781	0.843125	0.863699	0.241802	53.697	4.74866	1.17605	3.70885	2.60607	0.00827464
248259_at	AT5G53330	similar to hypothetical protein [Vitis vinifera] (GB:CAN66995.1); contains InterPro domain Ubiquitin-associated/translation elongation factor EF1B, N-terminal, eukaryote (InterPro:IPR015940)	6.21804	5.15872	25.8689	1.62893	2.98148	1.91859	116.87	17.2707	2.08556	4.51778	1.40211	0.0585158
248262_at	AT5G53340	galactosyltransferase family protein	22.6991	15.164	27.5728	0.422272	3.01585	2.24844	123.864	18.4854	7.5266	4.49225	0.962721	0.593509
248264_at	AT5G53310	myosin heavy chain-related	4.33889	2.52831	46.8741	3.90953	2.23777	2.06286	161.875	20.3761	1.93894	3.4534	0.773286	0.0425101
248265_at	AT5G53430	SDG29 (SET DOMAIN GROUP 29); DNA binding	6.90684	6.62385	12.6233	1.45572	0.935162	0.238192	54.5178	3.33243	7.38572	4.31882	1.31678	0.0777197
248266_at	AT5G53440	similar to unknown protein [Arabidopsis thaliana] (TAIR:AT1G56660.1); similar to hypothetical protein [Vitis vinifera] (GB:CAN70975.1)	2.39717	0.728386	153.341	11.8843	0.678903	0.145405	411.801	40.6555	3.53095	2.68553	0.915319	0.591242
248267_at	AT5G53460	GLT1 (NADH-dependent glutamate synthase 1 gene)	6.52616	4.69662	236.05	24.9124	1.60901	0.707747	540.122	70.288	4.05601	2.28817	0.572784	0.0271501
248269_at	AT5G53470	ACBP1 (ACYL-COA BINDING PROTEIN)	3.5068	1.25855	37.5587	2.51843	1.67575	0.603031	86.1175	27.1654	2.09267	2.29288	0.606229	0.00436235
248272_at	AT5G53480	importin beta-2, putative	3.78097	1.71479	56.2231	4.81946	2.68478	1.48955	176.8	25.2452	1.4083	3.14461	1.68093	0.0488556
248273_at	AT5G53500	WD-40 repeat family protein	4.80583	3.25527	46.3158	6.93104	1.43996	1.35252	60.8638	14.144	3.33749	1.31411	0.572391	0.0232463
248276_at	AT5G53550	YSL3 (YELLOW STRIPE LIKE 3); oligopeptide transporter	1.32409	0.174237	124.197	1.49849	0.425582	0.0389665	377.592	64.1459	3.11124	3.04026	0.810696	0.000484102
248282_at	AT5G52900	similar to unnamed protein product [Vitis vinifera] (GB:CAO49548.1)	0.8805	0.118588	19.0968	1.64321	0.54707	0.207757	128.061	18.5186	1.60948	6.70589	2.49861	0.0100032
248290_at	no_match	no_match	2.22244	0.844909	10.5774	1.37113	1.07855	0.463711	31.6711	6.26897	2.06058	2.99424	1.22759	0.579145
248291_at	AT5G53020	similar to unknown protein [Arabidopsis thaliana] (TAIR:AT3G45900.1); similar to unnamed protein product [Vitis vinifera] (GB:CAO48642.1); contains domain gb def: Emb|CAB82814.1 (PTHR21596:SF5); contains domain RIBONUCLEASE P PROTEIN SUBUNIT P38-RELATED (PTHR21596)	4.12547	2.3722	32.7326	1.35737	0.737415	0.195068	88.1794	19.8428	5.5945	2.69393	0.883731	0.182209
248298_at	AT5G53110	similar to zinc finger (C3HC4-type RING finger) family protein [Arabidopsis thaliana] (TAIR:AT2G46495.1); similar to hypothetical protein [Vitis vinifera] (GB:CAN79324.1)	4.03468	1.96338	11.6764	2.30339	4.23844	1.97229	25.6163	4.77387	0.951928	2.19384	1.02537	0.925133
248299_at	AT5G53080	kinesin light chain-related	3.23471	2.14554	14.2471	0.898832	2.82504	1.38333	54.0394	2.31938	1.14501	3.79302	1.12528	0.434004
248300_at	AT5G53000	TAP46 (2A PHOSPHATASE ASSOCIATED PROTEIN OF 46 KD)	7.64071	4.71402	52.567	7.52147	1.98914	0.753542	194.033	53.0491	3.84121	3.69117	0.883306	0.285203
248302_at	AT5G53160	similar to unknown protein [Arabidopsis thaliana] (TAIR:AT4G27920.1); similar to unnamed protein product [Vitis vinifera] (GB:CAO69376.1); similar to hypothetical protein [Vitis vinifera] (GB:CAN64668.1); contains InterPro domain Bet v I allergen; (InterPro:IPR000916)	1.38658	0.139194	266.317	30.2293	0.466093	0.0430071	872.257	41.0908	2.97489	3.27525	0.927655	0.125821
248303_at	AT5G53170	FTSH11 (FtsH protease 11); ATP-dependent peptidase/ ATPase/ metallopeptidase	4.02557	1.82687	66.4402	6.98349	2.68156	1.50923	294.366	10.7298	1.5012	4.43054	1.46629	0.02842
248305_at	AT5G52560	ATUSP (ARABIDOPSIS THALIANA UDP-SUGAR PYROPHOSPHORYLASE); UTP-monosaccharide-1-phosphate uridylyltransferase/ UTP:arabinose-1-phosphate uridylyltransferase/ UTP:galactose-1-phosphate uridylyltransferase/ UTP:glucose-1-phosphate uridylyltransferase/ UTP:xy	11.5771	4.87669	44.1419	3.10974	2.93863	1.28389	194.041	2.38058	3.93963	4.39583	1.28809	0.00156734
248306_at	AT5G52830	WRKY27 (WRKY DNA-binding protein 27); transcription factor	11.7585	10.8483	7.49467	1.97183	1.45133	0.844285	30.7955	7.13152	8.10184	4.10899	1.07705	0.728352
248308_at	AT5G52530	dentin sialophosphoprotein-related	2.61941	0.79406	83.2522	4.74529	0.619236	0.0953889	210.407	54.8	4.23006	2.52735	0.948884	0.272782
248310_at	AT5G52550;AT5G52552	[AT5G52550, similar to unknown protein [Arabidopsis thaliana] (TAIR:AT4G25670.1); similar to hypothetical protein [Vitis vinifera] (GB:CAN66701.1)];[AT5G52552, CPuORF14 (Conserved peptide upstream open reading frame 14)]	3.10694	1.38263	24.6945	4.13216	0.730766	0.143669	96.1512	18.8712	4.25162	3.89362	1.17385	0.300409
248313_at	AT5G52580	RAB GTPase activator	7.85159	3.3152	60.8676	1.29161	2.10137	1.05819	222.432	16.0311	3.73641	3.65436	0.776873	0.00237633
248328_at	AT5G52660	myb family transcription factor	9.0073	7.88417	45.1315	0.179739	2.1083	1.70309	95.8824	25.171	4.2723	2.12451	0.767968	0.03341
248334_s_at	AT5G58990;AT5G52370	[AT5G58990, similar to unknown protein [Arabidopsis thaliana] (TAIR:AT5G52370.1); similar to unnamed protein product [Vitis vinifera] (GB:CAO21535.1)];[AT5G52370, similar to unknown protein [Arabidopsis thaliana] (TAIR:AT5G58990.1); similar to unnamed protein product [Vitis vinifera] (GB:CAO21535.1)]	5.37102	3.28377	11.1346	0.66514	2.46908	1.28711	41.3857	9.69363	2.17531	3.71687	0.970569	0.893555
248335_at	AT5G52450	MATE efflux protein-related	2.57786	0.639868	22.2485	1.69584	5.86404	4.9055	111.049	12.0789	0.439605	4.99131	1.41351	0.00434112
248336_at	AT5G52420	similar to unknown protein [Arabidopsis thaliana] (TAIR:AT5G23920.1); similar to unnamed protein product [Vitis vinifera] (GB:CAO49441.1)	5.42645	3.58493	153.81	8.03737	2.33282	1.10777	315.369	36.7218	2.32613	2.05038	0.696158	0.102103
248338_at	AT5G52440	HCF106 (High chlorophyll fluorescence 106)	7.70962	4.46236	112.296	7.55579	4.2633	2.85493	441.952	72.6875	1.80837	3.93561	1.24266	0.161561
248340_at	AT5G52180	similar to hypothetical protein [Vitis vinifera] (GB:CAN83669.1)	3.35489	1.40992	80.6098	11.3008	1.07877	0.394031	295.483	42.5909	3.10992	3.6656	0.964487	0.746658
248342_at	AT5G52230	MBD13 (methyl-CpG-binding domain 13)	3.3147	1.06874	13.4183	0.141643	1.7538	0.927765	36.9662	7.12238	1.89	2.7549	1.0357	0.716837
248346_at	AT5G52210	ATARLB1/ATGB1 (ARABIDOPSIS THALIANA GTP-BINDING PROTEIN 1); GTP binding	5.1088	1.97976	27.6142	0.279874	0.889586	0.180072	176.93	12.4272	5.74289	6.40722	1.12201	0.216557
248347_at	AT5G52250	transducin family protein / WD-40 repeat family protein	6.42302	2.72528	177.743	15.1268	0.73583	0.2617	309.722	87.2661	8.72894	1.74253	0.593636	0.00775
248349_at	AT5G52240	MSBP1 (MEMBRANE STEROID BINDING PROTEIN 1)	7.41064	3.62358	116.232	16.9241	2.02314	0.706511	536.937	17.2902	3.66294	4.61952	1.16965	0.305226
248360_at	AT5G52430	hydroxyproline-rich glycoprotein family protein	1.81058	1.3003	49.1285	1.72291	0.444446	0.0988517	159.799	8.79927	4.07378	3.25267	0.5513	0.052497
248362_at	AT5G52470	FIB1 (FIBRILLARIN 1)	34.1349	30.3087	635.191	23.5421	5.8558	4.33888	1848.68	82.6681	5.82925	2.91043	0.87692	0.138788
248366_at	AT5G52510	scarecrow-like transcription factor 8 (SCL8)	2.15098	0.571483	56.3172	10.0363	0.622364	0.0917938	216.665	17.658	3.45615	3.84722	1.39952	0.0074732
248375_at	AT5G51710	KEA5 (K+ efflux antiporter 5); potassium:hydrogen antiporter	11.2418	9.46529	17.7976	1.4274	1.03781	0.355325	80.2198	10.1116	10.8322	4.50733	0.973389	0.764188
248376_at	AT5G51880	oxidoreductase, acting on paired donors, with incorporation or reduction of molecular oxygen, 2-oxoglutarate as one donor, and incorporation of one atom each of oxygen into both donors	6.07255	2.78634	104.398	2.78681	1.90109	0.883899	456.757	70.0847	3.19425	4.37516	1.10649	0.102386
248378_at	AT5G51840	similar to unnamed protein product [Vitis vinifera] (GB:CAO17699.1)	6.5578	6.54026	15.5811	4.60685	3.11498	2.41779	80.7159	8.898	2.10524	5.18037	2.00625	0.00213127
248379_at	AT5G51700	PBS2 (PPHB SUSCEPTIBLE 2); protein binding / zinc ion binding	12.5931	10.4579	24.0658	1.71704	1.66273	0.353909	116.588	29.211	7.57373	4.84455	1.25215	0.0142721
248381_at	AT5G51830	pfkB-type carbohydrate kinase family protein	5.35828	4.51694	86.1074	9.74471	1.09983	0.46252	58.1622	10.6073	4.87193	0.675461	0.282484	0.00580111
248387_at	AT5G51960	similar to unknown [Brassica juncea] (GB:ABM54450.1)	5.0112	1.96222	64.652	3.20855	1.2608	0.300877	293.226	14.4036	3.97463	4.53545	0.923607	0.44671
248388_at	AT5G51980	WD-40 repeat family protein / zfwd2 protein (ZFWD2), putative	2.22216	0.518571	56.1937	5.76206	0.877765	0.14718	165.236	25.3422	2.53161	2.94048	0.977171	0.90201
248392_at	AT5G52050	MATE efflux protein-related	1.06712	0.221781	81.3798	22.3561	1.31981	0.711501	69.274	23.7136	0.808541	0.851244	0.629803	0.0102853
248394_at	AT5G52070	agenet domain-containing protein	4.85095	3.82513	47.6362	3.0294	1.81541	1.50397	119.685	16.2407	2.67209	2.51247	1.20719	0.0244178
248398_at	AT5G51970	sorbitol dehydrogenase, putative / L-iditol 2-dehydrogenase, putative	5.35091	2.84508	244.577	33.4538	1.03149	0.186485	1017.23	42.6733	5.18757	4.15912	1.06319	0.292705
248399_at	AT5G52010	zinc finger (C2H2 type) family protein	4.42118	1.96496	53.332	1.61125	2.36592	1.14049	131.793	4.39431	1.8687	2.47118	1.04729	0.732722
248401_at	AT5G52110	HCF208 (HIGH CHLOROPHYLL FLUORESCENCE 208)	3.99475	1.58981	14.4106	1.23776	3.69579	2.90624	33.8543	10.5346	1.08089	2.34926	0.767538	0.0146809
248403_at	AT5G51410	LUC7 N_terminus domain-containing protein	3.35605	1.49823	56.5826	4.21977	2.15276	0.77701	230.784	69.5779	1.55895	4.07871	1.31338	0.0278317
248404_at	AT5G51460	ATTPPA (Arabidopsis thaliana trehalose-6-phosphate phosphatase); trehalose-phosphatase	2.75875	1.10664	79.443	11.9192	1.26331	0.545331	351.652	68.1563	2.18375	4.42647	1.58069	0.0196753
248415_at	AT5G51620	similar to EMB2731 (EMBRYO DEFECTIVE 2731) [Arabidopsis thaliana] (TAIR:AT5G55940.1); similar to hypothetical protein [Vitis vinifera] (GB:CAN78153.1); contains InterPro domain Protein of unknown function UPF0172 (InterPro:IPR005366)	4.47079	2.50926	14.2538	1.10659	1.30759	0.631926	74.4758	18.0952	3.4191	5.22497	0.983661	0.826018
248419_at	AT5G51550	phosphate-responsive 1 family protein	3.40272	1.23905	147.936	22.0431	1.44801	0.628587	228.847	22.4273	2.34993	1.54693	0.754191	0.235617
248421_at	AT5G51510	similar to Os10g0508600 [Oryza sativa (japonica cultivar-group)] (GB:NP_001065024.1); similar to unknown protein [Oryza sativa (japonica cultivar-group)] (GB:AAM94931.1); similar to expressed protein [Oryza sativa (japonica cultivar-group)] (GB:AAP54551.2)	5.71355	1.46512	55.6375	2.23095	1.23545	0.363259	267.218	57.4039	4.62466	4.80285	0.792449	0.0431599
248422_at	AT5G51640	YLS7 (yellow-leaf-specific gene 7)	6.28274	3.89683	30.7792	1.54703	0.81159	0.172744	139.431	43.477	7.74128	4.53004	1.06293	0.652802
248426_at	AT5G51740	peptidase M48 family protein	2.67558	0.893449	44.5885	6.86873	1.83784	0.959277	245.894	41.9941	1.45583	5.51473	1.36189	0.0818101
248429_at	AT5G51770	protein kinase family protein	5.17712	4.54225	15.5111	0.722712	1.00015	0.744285	79.5155	33.7368	5.17636	5.12636	0.972919	0.883756
248433_at	AT5G51400	similar to unknown protein [Arabidopsis thaliana] (TAIR:AT2G45010.1); similar to unnamed protein product [Vitis vinifera] (GB:CAO42706.1); contains InterPro domain Protein of unknown function Cys-rich (InterPro:IPR006461)	1.81386	0.375736	115.734	11.8846	0.766649	0.123851	390.971	52.0169	2.36596	3.37819	0.608303	0.0268616
248438_at	AT5G51230	EMF2 (EMBRYONIC FLOWER 2); transcription factor	7.25653	6.23694	30.7172	6.51541	0.984272	0.413124	94.5026	40.4651	7.37249	3.07654	0.611404	0.0162567
248442_at	AT5G51280	DEAD-box protein abstrakt, putative	4.32796	1.54304	86.9031	9.05606	2.55669	1.36421	288.004	47.2497	1.6928	3.31408	1.18849	0.135608
248445_at	AT5G51170	similar to hypothetical protein [Vitis vinifera] (GB:CAN70131.1); contains domain PTHR13522 (PTHR13522)	3.48115	1.13932	18.1805	3.13839	0.967018	0.147897	128.199	4.57396	3.59988	7.05146	2.22705	0.000430242
248446_at	AT5G51140	pseudouridine synthase family protein	5.85984	2.96776	56.7448	6.74633	2.80923	1.56609	272.04	1.34512	2.08592	4.79409	0.809224	0.00647943
248447_at	AT5G51120	ATPABN1/PABN1 (polyadenylate-binding protein 1); RNA binding / poly(A) binding / protein binding	11.3229	6.06508	51.5296	12.1986	2.11892	0.863541	143.597	23.1777	5.34373	2.78669	0.747469	0.0320722
248451_at	AT5G51180	similar to unknown protein [Arabidopsis thaliana] (TAIR:AT4G25770.1); similar to unknown [Populus trichocarpa] (GB:ABK95234.1); contains InterPro domain Protein of unknown function DUF676, hydrolase-like (InterPro:IPR007751)	2.08839	0.63537	32.7492	1.7661	0.876135	0.265835	136.86	20.18	2.38364	4.17903	1.06198	0.666642
248452_at	AT5G51300	splicing factor-related	2.28501	0.679185	90.6683	10.2978	1.42177	0.658109	259.069	22.0475	1.60716	2.85732	1.13663	0.325658
248453_at	AT5G51340	binding	6.68402	5.1856	39.1581	5.00826	2.25351	1.59509	102.594	6.95286	2.96604	2.61999	1.04333	0.673951
248454_at	AT5G51350	leucine-rich repeat transmembrane protein kinase, putative	6.74586	5.66215	24.8354	1.55944	0.650334	0.150594	83.5077	15.8477	10.3729	3.36244	0.865694	0.270986
248458_at	AT5G51430	conserved oligomeric Golgi complex component-related / COG complex component-related	3.04288	1.05703	50.3249	3.09327	1.14298	0.406003	208.141	20.1123	2.66223	4.13595	0.912622	0.157685
248461_s_at	AT2G47510;AT5G50950	[AT2G47510, FUM1 (FUMARASE 1); fumarate hydratase];[AT5G50950, fumarate hydratase, putative / fumarase, putative]	4.39317	1.80808	92.8427	15.9831	3.5642	2.48962	219.202	52.1527	1.23258	2.361	0.9292	0.669029
248463_at	AT5G51130	similar to unnamed protein product [Vitis vinifera] (GB:CAO65480.1); contains InterPro domain Methyltransferase type 12 (InterPro:IPR013217); contains InterPro domain Bicoid-interacting 3 (InterPro:IPR010675)	7.22093	3.35999	31.3689	0.537219	1.70813	0.648813	99.3496	16.899	4.22739	3.16714	1.0284	0.831538
248472_at	AT5G50860	protein kinase family protein	2.81697	1.17851	48.6857	3.152	1.20816	0.477494	144.347	17.9483	2.33162	2.96487	0.934229	0.492758
248474_at	AT5G50850	MAB1 (MACCI-BOU); pyruvate dehydrogenase (acetyl-transferring)	11.3253	10.0184	151.37	24.5052	2.77492	1.04976	520.116	67.6667	4.0813	3.43606	0.897053	0.210549
248477_at	AT5G50900	armadillo/beta-catenin repeat family protein	2.19193	0.420895	123.896	10.6835	1.06163	0.418061	330.665	57.4299	2.06468	2.66889	1.01381	0.913836
248478_at	AT5G50870	UBC27 (UBIQUITIN-CONJUGATING ENZYME 27); ubiquitin-protein ligase	10.2407	2.70192	60.0834	1.43568	3.71305	1.74047	259.132	7.44288	2.75804	4.31287	0.852522	0.0155176
248487_at	AT5G51070	ERD1 (EARLY RESPONSIVE TO DEHYDRATION 1); ATP binding / ATPase	5.34327	2.61536	53.6357	2.75065	1.57626	0.563916	231.725	29.1277	3.38983	4.32034	1.13939	0.0920317
248493_at	AT5G51100	FSD2 (FE SUPEROXIDE DISMUTASE 2); iron superoxide dismutase	13.4706	9.12674	16.1258	4.29981	3.86744	2.16744	40.6012	13.1815	3.48308	2.51777	0.572642	0.00262866
248497_at	AT5G50380	ATEXO70F1 (exocyst subunit EXO70 family protein F1); protein binding	3.10501	0.585405	85.5884	4.05489	0.941472	0.150744	223.084	8.57264	3.29804	2.60647	1.01764	0.524042
248498_at	AT5G50390	pentatricopeptide (PPR) repeat-containing protein	2.51453	1.11895	15.276	1.27235	1.12414	0.658578	47.9347	8.96133	2.23684	3.13792	0.957668	0.840629
248499_at	AT5G50400	ATPAP27/PAP27 (purple acid phosphatase 27); acid phosphatase/ protein serine/threonine phosphatase	10.6304	10.0468	45.3259	0.954812	1.82348	1.05291	184.228	18.059	5.8297	4.06453	1.08903	0.501297
248500_at	AT5G50410	similar to unnamed protein product [Vitis vinifera] (GB:CAO68297.1)	4.68767	2.21191	26.3558	3.61709	2.4377	1.04229	78.6119	19.6792	1.92299	2.98272	0.927483	0.650195
248501_at	AT5G50440	MEMB12 (Golgi SNARE protein membrin 12); SNAP receptor	6.94425	5.87939	13.5227	2.03214	1.39422	0.21403	52.0183	12.8702	4.98075	3.84675	0.801817	0.180066
248507_at	AT5G50420	similar to unknown protein [Arabidopsis thaliana] (TAIR:AT1G53770.1); similar to unknown protein [Arabidopsis thaliana] (TAIR:AT1G17270.1); similar to Os07g0572600 [Oryza sativa (japonica cultivar-group)] (GB:NP_001060060.1); similar to hypothetical protein [Vitis vinifera] (GB:CAN80219.1); contains domain PTHR13398 (PTHR13398)	2.20943	0.402121	61.3042	3.24383	2.05153	1.58023	193.926	29.596	1.07697	3.16334	1.23947	0.00241744
248508_at	AT5G50320	ELO3/HAC8/HAG3 (ELONGATA 3); N-acetyltransferase/ catalytic/ iron-sulfur cluster binding	5.84711	5.44792	69.0898	11.8292	2.33455	1.09666	242.847	61.8	2.5046	3.51494	0.905496	0.0667291
248509_at	AT5G50335	unknown protein	1.25519	0.696778	105.027	29.3251	0.298508	0.050213	141.959	70.238	4.20487	1.35165	0.240359	0.0436824
248511_at	AT5G50375	CPI1 (CYCLOPROPYL ISOMERASE)	7.4219	3.3065	28.0197	4.09568	2.64487	1.73227	76.0036	23.4544	2.80615	2.71251	0.603453	0.00474259
248515_at	AT5G50530;AT5G50640	[AT5G50530, CBS domain-containing protein / octicosapeptide/Phox/Bemp1 (PB1) domain-containing protein];[AT5G50640, CBS domain-containing protein / octicosapeptide/Phox/Bemp1 (PB1) domain-containing protein]	5.09234	3.74671	35.1843	2.81929	0.717748	0.221508	96.1065	10.868	7.09489	2.73152	0.62157	0.0192884
248517_at	AT5G50550;AT5G50650	[AT5G50550, WD-40 repeat family protein / St12p protein, putative];[AT5G50650, WD-40 repeat family protein / St12p protein, putative]	3.35278	1.91995	29.5507	4.11406	1.25753	0.288398	97.0315	2.45028	2.66617	3.28356	0.716554	0.0630004
248518_at	AT5G50660;AT5G50560	[AT5G50660, similar to unknown protein [Arabidopsis thaliana] (TAIR:AT5G50560.1); similar to unnamed protein product [Vitis vinifera] (GB:CAO68311.1)];[AT5G50560, similar to unknown protein [Arabidopsis thaliana] (TAIR:AT5G50660.1); similar to unnamed protein product [Vitis vinifera] (GB:CAO68311.1)]	11.1656	9.66057	4.81006	1.2676	1.11282	0.807695	19.7295	4.61834	10.0336	4.10171	0.488672	0.0566696
248521_s_at	AT5G50630;AT5G50520	[AT5G50630, nodulin family protein];[AT5G50520, nodulin family protein]	2.05663	0.311196	48.8277	5.21532	0.617732	0.122312	161.948	7.83131	3.32932	3.31672	0.699003	0.0402625
248523_s_at	AT5G50680;AT5G50580	[AT5G50680, SUMO activating enzyme 1b (SAE1b)];[AT5G50580, SAE1B (SUMO-ACTIVATING ENZYME 1B); SUMO activating enzyme]	6.25046	3.00723	50.7708	9.7143	2.04535	0.551107	155.217	20.9073	3.05594	3.05721	0.855928	0.197445
248524_s_at	AT5G50670;AT5G50570	[AT5G50670, squamosa promoter-binding protein, putative];[AT5G50570, squamosa promoter-binding protein, putative]	1.8928	0.536042	42.8019	2.78227	0.643635	0.110812	139.676	12.9788	2.94079	3.26331	0.841228	0.132267
248528_at	AT5G50760	auxin-responsive family protein	4.73226	2.33313	17.076	1.26673	1.8756	1.01698	47.3169	13.8464	2.52307	2.77096	0.631647	0.102788
248529_at	AT5G50000	protein kinase, putative	8.71474	4.90362	72.1773	3.18133	2.50058	2.33315	159.7	21.6191	3.48509	2.21261	0.816443	0.029517
248532_at	AT5G49940	NFU2 (NFU domain protein 2)	14.1991	9.3617	110.681	4.75805	3.35466	1.45596	382.823	49.5648	4.23264	3.4588	1.15895	0.162897
248533_at	AT5G50020	zinc finger (DHHC type) family protein	2.68799	0.958974	26.2259	6.50585	2.6788	1.45649	45.2479	9.33275	1.00343	1.72531	1.12201	0.235838
248538_at	AT5G50110	methyltransferase-related	5.39374	2.60136	12.6127	0.0644641	2.42621	1.69952	45.2443	5.3927	2.22312	3.58721	0.663819	0.0659248
248541_at	AT5G50180	protein kinase, putative	4.71674	1.42102	43.1116	0.602234	1.84808	0.706399	119.683	15.678	2.55224	2.77613	0.653146	0.00495081
248543_at	AT5G50230	nucleotide binding	1.6196	0.325001	98.3664	3.47204	0.84904	0.215967	263.734	36.1307	1.90757	2.68114	1.00906	0.95204
248547_at	AT5G50280	EMB1006 (EMBRYO DEFECTIVE 1006)	3.44761	1.10001	28.7069	1.86475	2.3308	1.53759	95.1948	6.66997	1.47916	3.31609	1.282	0.219666
248550_at	AT5G50210	QS (QUINOLINATE SYNTHASE); quinolinate synthetase A	4.49876	2.9499	61.3261	5.61227	1.18385	0.342488	131.519	21.6728	3.80011	2.14458	1.07859	0.659521
248556_at	AT5G50350	similar to unnamed protein product [Vitis vinifera] (GB:CAO38827.1)	3.8606	1.88038	22.6008	4.18351	2.87359	2.17371	64.5189	17.202	1.34348	2.85472	0.793697	0.218726
248557_at	AT5G49980	AFB5 (AUXIN F-BOX PROTEIN 5); ubiquitin-protein ligase	2.57187	0.80974	178.412	9.29329	1.40084	0.708265	421.961	126.938	1.83595	2.3651	1.17184	0.0702978
248558_at	AT5G49990	xanthine/uracil permease family protein	5.90772	4.53593	21.0394	1.63884	3.33688	1.19422	69.9644	9.70081	1.77043	3.32541	0.952615	0.686544
248564_at	AT5G49700	DNA-binding protein-related	2.55922	1.43423	189.611	15.8675	0.742508	0.34687	366.363	22.4007	3.44673	1.93218	0.696691	0.0424123
248565_at	AT5G49710	similar to unknown protein [Arabidopsis thaliana] (TAIR:AT4G24590.1); similar to unnamed protein product [Vitis vinifera] (GB:CAO61623.1)	2.17485	0.599608	24.8887	2.83815	1.28453	0.484853	84.3602	20.7112	1.6931	3.3895	1.21299	0.224257
248568_at	AT5G49760	leucine-rich repeat family protein / protein kinase family protein	12.6457	10.6748	63.7135	12.1439	2.78162	1.92622	217.887	42.8717	4.54615	3.41979	1.34554	0.0067076
248573_at	AT5G49720	AtGH9A1 (ARABIDOPSIS THALIANA GLYCOSYL HYDROLASE 9A1); hydrolase, hydrolyzing O-glycosyl compounds	7.24504	3.68423	508.547	13.8747	2.70419	1.40415	1436.17	104.611	2.67919	2.82406	1.26321	0.0690515
248574_at	AT5G49830	similar to unknown protein [Arabidopsis thaliana] (TAIR:AT1G10385.1); similar to hypothetical protein OsI_024363 [Oryza sativa (indica cultivar-group)] (GB:EAZ03131.1); similar to expressed protein (with alternative splicing) [Oryza sativa (japonica cultivar-group)] (GB:AAS07222.1); similar to unnamed protein product [Vitis vinifera] (GB:CAO23193.1); contains domain PTHR21426 (PTHR21426); contain…	4.9571	3.52849	58.5874	6.6562	2.59619	2.10098	210.972	26.6612	1.90937	3.60098	1.16488	0.349717
248575_at	AT5G49840	ATP-dependent Clp protease ATP-binding subunit ClpX, putative	4.32594	2.48918	55.6248	1.39279	1.53578	0.451001	197.626	16.9152	2.81678	3.55285	1.00085	0.991908
248578_at	AT5G49820	EMB1879 (EMBRYO DEFECTIVE 1879)	5.28394	2.04145	106.91	13.639	2.41888	1.89036	318.527	28.8309	2.18446	2.97938	0.821973	0.0669123
248579_at	AT5G49880	mitotic checkpoint family protein	5.82843	2.20921	17.8122	0.908983	1.51327	0.726165	54.6414	14.3969	3.85153	3.06764	0.963313	0.521875
248580_at	AT5G49890	CLC-C (chloride channel C); anion channel/ voltage-gated chloride channel	5.99215	3.85882	28.3121	1.6521	4.49119	4.42284	103.017	7.19375	1.3342	3.63861	1.04986	0.65982
248584_at	AT5G49960	binding / catalytic	7.34716	6.16946	20.3881	5.35131	1.22736	0.709326	80.6477	31.0042	5.98615	3.95563	1.19864	0.377547
248586_at	AT5G49610	F-box family protein	2.53492	0.818849	33.2076	2.67181	0.715959	0.29107	106.78	19.2334	3.54059	3.21554	0.897306	0.550293
248587_at	AT5G49550	similar to hypothetical protein [Vitis vinifera] (GB:CAN71738.1); contains domain gb def: Hypothetical protein (PTHR10668:SF1); contains domain PHYTOENE DEHYDROGENASE (PTHR10668)	8.7675	3.72558	29.2763	5.21337	1.19637	0.367672	160.386	19.3794	7.3284	5.47835	0.876761	0.288223
248588_at	AT5G49540	similar to unknown [Picea sitchensis] (GB:ABK26769.1); contains InterPro domain Protein of unknown function DUF786 (InterPro:IPR008504)	18.7676	15.0763	110.422	1.13102	2.39297	0.825423	486.845	45.987	7.84282	4.40894	0.971942	0.703611
248590_at	AT5G49660	leucine-rich repeat transmembrane protein kinase, putative	4.49546	3.07306	39.3712	7.25656	1.43506	0.646091	141.237	36.4021	3.1326	3.58732	1.25338	0.0365561
248591_at	AT5G49650	xylulose kinase, putative	12.2701	10.1242	28.6426	3.0725	2.74352	1.49263	113.646	1.21036	4.47239	3.96771	1.29236	0.0212064
248601_at	AT5G49400	zinc knuckle (CCHC-type) family protein	1.83993	0.62926	79.3784	3.64431	0.936168	0.275672	144.735	13.7672	1.96539	1.82336	0.971916	0.844135
248608_at	AT5G49460	ACLB-2 (ATP-citrate lyase B-2)	8.07623	5.15996	109.632	9.05434	1.39797	0.474366	222.065	8.56101	5.77713	2.02556	0.739368	0.0225567
248610_at	AT5G49500	signal recognition particle 54 kDa protein 2 / SRP54 (SRP-54B)	8.15403	6.01807	5.44761	0.816745	0.928574	0.355586	34.6246	6.774	8.78124	6.35593	1.11334	0.679689
248611_at	AT5G49520	WRKY48 (WRKY DNA-binding protein 48); transcription factor	2.873	2.1241	12.8533	0.958011	0.744167	0.252032	67.9826	2.32881	3.86069	5.28911	1.29062	0.41548
248612_at	AT5G49530	SIN-like family protein	5.69158	4.0354	52.2981	4.2973	1.508	0.642694	259.97	36.7476	3.77427	4.97093	1.30873	0.0399154
248614_at	AT5G49560	similar to unknown protein [Arabidopsis thaliana] (TAIR:AT3G50850.1); similar to unknown [Picea sitchensis] (GB:ABK22976.1); contains domain SSF53335 (SSF53335); contains domain PTHR14614 (PTHR14614)	9.32566	7.19838	23.3823	3.29706	3.45079	3.03707	33.8337	7.89114	2.70247	1.44698	0.539159	0.0160203
248615_at	AT5G49570	ATPNG1 (ARABIDOPSIS THALIANA PEPTIDE-N-GLYCANASE 1); catalytic/ peptide-N4-(N-acetyl-beta-glucosaminyl)asparagine amidase	8.81141	4.67512	22.6624	2.25045	1.07072	0.170512	103.86	16.5169	8.22943	4.58292	1.01086	0.91669
248616_at	AT5G49580	DNAJ heat shock N-terminal domain-containing protein	5.75538	3.6265	70.3154	6.61664	0.844966	0.0993437	400.677	49.2333	6.81138	5.69828	1.20002	0.104016
248622_at	AT5G49360	BXL1 (BETA-XYLOSIDASE 1); hydrolase, hydrolyzing O-glycosyl compounds	2.82565	0.843244	1578.13	125.499	0.773982	0.0913818	3627.72	421.939	3.65079	2.29875	0.82652	0.0276887
248629_at	AT5G48970	mitochondrial substrate carrier family protein	5.7228	2.9681	58.7559	1.34138	1.97307	0.920096	184.955	20.3876	2.90045	3.14785	0.918954	0.335097
248630_at	AT5G48990	kelch repeat-containing F-box family protein	2.04338	0.631871	30.4215	2.34703	1.34825	0.997687	65.4676	12.2879	1.51558	2.15202	1.01755	0.924294
248631_at	AT5G49000	Identical to F-box/Kelch-repeat protein At5g49000 [Arabidopsis Thaliana] (GB:Q9FI70;GB:Q8GY04); similar to kelch repeat-containing F-box family protein [Arabidopsis thaliana] (TAIR:AT4G39550.1); similar to 117M18_27 [Brassica rapa] (GB:AAZ66946.1); contains InterPro domain Kelch repeat type 1 (InterPro:IPR006652); contains InterPro domain Kelch-type beta propeller (InterPro:IPR015915); contains I…	3.09725	0.960958	45.5468	11.5365	0.914235	0.415082	140.495	38.8449	3.38781	3.08463	0.99962	0.998134
248637_at	AT5G49060	DNAJ heat shock N-terminal domain-containing protein	1.78244	0.422038	21.0104	1.60054	0.778653	0.323868	65.7945	9.72284	2.28914	3.13152	0.934135	0.743267
248646_at	AT5G49100	similar to unknown protein [Arabidopsis thaliana] (TAIR:AT3G06868.1); similar to unnamed protein product [Vitis vinifera] (GB:CAO44794.1)	2.45998	0.979797	30.4988	1.13036	1.07601	0.505248	54.8747	4.73791	2.28622	1.79924	0.602701	0.0874676
248656_at	AT5G48460	fimbrin-like protein, putative	4.36552	1.78625	18.6551	4.11727	2.44623	1.33259	45.4039	10.3659	1.7846	2.43386	0.855595	0.279055
248659_at	AT5G48640	cyclin family protein	7.73802	3.99726	29.4296	6.1746	1.26503	0.488801	128.997	22.7124	6.11687	4.38325	1.1814	0.211641
248663_at	AT5G48590	similar to unknown protein [Arabidopsis thaliana] (TAIR:AT3G07310.1); similar to expressed protein [Oryza sativa (japonica cultivar-group)] (GB:ABA93505.2); similar to expressed protein [Oryza sativa (japonica cultivar-group)] (GB:ABA93506.2); contains InterPro domain Protein of unknown function DUF760 (InterPro:IPR008479)	10.5571	5.52149	322.173	4.77879	2.86694	1.63439	725.041	46.1437	3.68237	2.25047	0.812706	0.0548793
248665_at	AT5G48655	zinc finger (C3HC4-type RING finger) family protein	5.92494	2.63291	98.3062	17.6462	0.999838	0.173548	290.742	21.1004	5.92589	2.95752	0.808775	0.0840727
248666_at	AT5G48630	cyclin family protein	3.56004	1.45187	82.8497	9.26396	2.42078	1.27579	333.74	10.3941	1.47062	4.02826	1.11557	0.179344
248668_at	AT5G48720	similar to unknown protein [Arabidopsis thaliana] (TAIR:AT2G01990.1); similar to unnamed protein product [Vitis vinifera] (GB:CAO23288.1)	3.84586	2.49493	26.176	0.949701	0.904736	0.35943	66.653	16.0354	4.25081	2.54634	0.549123	0.00992793
248674_at	AT5G48800	phototropic-responsive NPH3 family protein	8.14229	6.09823	10.747	0.266032	1.91991	1.04893	42.4677	5.47125	4.24097	3.95158	0.961463	0.477405
248685_at	AT5G48500	similar to unknown protein [Arabidopsis thaliana] (TAIR:AT2G10930.1)	6.84841	5.33507	14.4978	0.871392	0.967622	0.18941	58.4829	10.4526	7.07757	4.03393	0.846973	0.520989
248686_at	AT5G48540	33 kDa secretory protein-related	11.3134	6.3339	66.7713	4.14022	1.05042	0.241473	245.806	44.2346	10.7704	3.68131	0.87757	0.14546
248689_at	AT5G48150	PAT1 (PHYTOCHROME A SIGNAL TRANSDUCTION 1); transcription factor	4.28941	2.31058	175.687	8.78285	0.97468	0.361084	469.219	11.7499	4.40084	2.67076	0.875084	0.41267
248694_at	AT5G48340	similar to unnamed protein product [Vitis vinifera] (GB:CAO70880.1)	2.16739	0.680018	83.8444	5.01685	1.19757	0.424585	235.713	64.2508	1.80982	2.81131	1.00867	0.943066
248697_at	AT5G48370	thioesterase family protein	2.6093	1.206	12.7594	1.7957	2.47359	1.10479	31.9323	3.85738	1.05486	2.50264	1.22883	0.161443
248698_at	AT5G48380	leucine-rich repeat family protein / protein kinase family protein	5.27812	4.41238	33.8397	2.67604	1.15923	0.349282	146.666	13.8332	4.55313	4.33415	1.24877	0.0374935
248703_at	AT5G48430	aspartic-type endopeptidase/ pepsin A	5.75989	1.51454	94.0518	11.9964	1.13664	0.479729	414.59	80.8032	5.0675	4.4081	1.33068	0.120171
248704_at	AT5G48450	SKS3 (SKU5 Similar 3); copper ion binding	2.6031	1.02498	12.0474	3.09949	3.32167	3.15279	24.4205	3.66349	0.783673	2.02703	0.658129	0.0492972
248705_at	AT5G48520	similar to predicted protein [Physcomitrella patens subsp. patens] (GB:EDQ81727.1); similar to Os06g0186500 [Oryza sativa (japonica cultivar-group)] (GB:NP_001057010.1); contains domain PTHR19378 (PTHR19378)	3.53833	2.19757	18.6991	1.25581	2.28223	1.77843	48.4992	10.1705	1.55038	2.59367	1.00835	0.96202
248710_at	AT5G48480	Identical to Uncharacterized protein At5g48480 [Arabidopsis Thaliana] (GB:Q9LV66); similar to unknown [Populus trichocarpa] (GB:ABK95611.1); contains domain SSF54593 (SSF54593)	6.21869	3.69431	57.186	1.36003	4.26938	3.49042	234.93	31.1441	1.45658	4.10817	1.04634	0.613813
248719_at	AT5G47910	RBOHD (RESPIRATORY BURST OXIDASE PROTEIN D)	9.57852	8.47177	80.8782	5.73822	5.60049	3.97772	279.987	11.4813	1.7103	3.46184	1.47867	0.0183661
248720_at	AT5G47750	protein kinase, putative	2.59092	1.02196	49.4407	12.4774	1.2117	0.276846	152.451	14.8635	2.13825	3.08351	1.25739	0.163396
248721_at	AT5G47780	GAUT4 (Galacturonosyltransferase 4); polygalacturonate 4-alpha-galacturonosyltransferase/ transferase, transferring glycosyl groups	2.83748	0.921904	170.972	16.7533	1.70349	0.513276	569.067	63.666	1.66569	3.32842	1.22402	0.141376
248722_at	AT5G47810	phosphofructokinase family protein	3.90202	2.6804	17.1134	2.88731	1.82199	1.50429	50.855	1.84569	2.14162	2.97165	1.20345	0.274422
248737_at	AT5G48120	binding	4.21132	2.00089	82.0776	3.53166	2.03833	1.78471	180.108	41.292	2.06607	2.19437	0.928511	0.565256
248738_at	AT5G48020	similar to unnamed protein product [Vitis vinifera] (GB:CAO15084.1); contains domain PTHR10209 (PTHR10209); contains domain SSF51197 (SSF51197); contains domain G3DSA:2.60.120.330 (G3DSA:2.60.120.330)	15.786	12.9959	55.3767	0.294731	1.8285	0.58784	234.972	15.9022	8.6333	4.24315	1.25301	0.100337
248748_at	AT5G47840	AMK2 (ADENOSINE MONOPHOSPHATE KINASE); adenylate kinase	14.162	10.2457	136.08	27.057	6.32201	3.48155	381.751	21.336	2.24011	2.80534	0.786203	0.0330307
248749_at	AT5G47880	ERF1-1 (EUKARYOTIC RELEASE FACTOR 1-1); translation release factor	8.4156	7.04657	90.3822	27.152	2.16117	1.31121	179.731	15.811	3.894	1.98856	0.42333	6.70527e-05
248751_at	AT5G47540	Mo25 family protein	6.54358	5.17771	61.5984	1.23396	1.71599	0.893738	175.264	9.07289	3.8133	2.84527	0.863347	0.4036
248755_at	no_match	no_match	9.89332	5.41243	8.85714	0.56775	1.89752	0.978142	34.2348	5.59386	5.21382	3.86522	1.03116	0.649214
248756_at	AT5G47560	ATSDAT/ATTDT (TONOPLAST DICARBOXYLATE TRANSPORTER); malate transmembrane transporter/ sodium:dicarboxylate symporter	2.1912	0.411702	902.075	56.3967	0.627858	0.121859	1569.78	130.503	3.48997	1.74019	0.556479	0.00139191
248757_at	AT5G47680	RNA binding / tRNA methyltransferase	4.74072	2.22078	92.0888	1.31719	1.3489	0.461254	407.449	19.5498	3.51451	4.42452	1.18403	0.186077
248758_at	AT5G47620	heterogeneous nuclear ribonucleoprotein, putative / hnRNP, putative	15.5448	11.6685	237.234	7.80247	2.0189	0.611701	1316.9	90.5191	7.69968	5.55106	1.38345	0.0114191
248764_at	AT5G47640	CCAAT-box binding transcription factor subunit B (NF-YB) (HAP3 ) (AHAP3) family (Hap3b)	2.42421	0.578001	79.5722	6.69873	1.33841	0.631089	212.706	11.9892	1.81126	2.67312	1.13214	0.171773
248765_at	AT5G47650	ATNUDT2 (Arabidopsis thaliana Nudix hydrolase homolog 2); ADP-ribose diphosphatase/ NAD binding / hydrolase	6.4938	2.85259	17.8477	2.23686	2.79565	0.842025	81.2658	8.05438	2.32283	4.5533	0.975748	0.761779
248766_at	AT5G47580	similar to unknown protein [Arabidopsis thaliana] (TAIR:AT4G17250.1); similar to hypothetical protein [Vitis vinifera] (GB:CAN71257.1); similar to hypothetical protein 40.t00008 [Brassica oleracea] (GB:ABD65133.1); similar to unnamed protein product [Vitis vinifera] (GB:CAO16486.1)	2.55239	1.08545	21.867	4.54156	1.14685	0.409578	84.1441	6.56264	2.22556	3.848	1.17304	0.25952
248769_at	AT5G47730	SEC14 cytosolic factor, putative / polyphosphoinositide-binding protein, putative	4.19715	2.20102	26.9217	2.18167	1.25244	0.795854	66.9439	16.9258	3.35117	2.48661	0.780851	0.0202714
248772_at	AT5G47800	phototropic-responsive NPH3 family protein	1.33606	0.223797	26.7875	0.989167	0.543168	0.207452	83.4906	26.6621	2.45976	3.11678	0.999012	0.99466
248773_at	AT5G47820	FRA1 (FRAGILE FIBER 1); microtubule motor	4.22602	2.91283	36.6719	4.16058	0.748381	0.184978	132.44	9.65757	5.64687	3.61148	0.954014	0.506528
248778_at	AT5G47940	similar to unnamed protein product [Vitis vinifera] (GB:CAO40822.1)	3.24585	1.90968	14.161	1.23664	1.43075	1.24183	47.3851	8.64278	2.26864	3.34618	1.06048	0.684074
248779_at	AT5G47720	acetyl-CoA C-acyltransferase, putative / 3-ketoacyl-CoA thiolase, putative	11.4179	7.92419	11.9278	0.737729	1.06362	0.460531	62.5719	9.07243	10.7349	5.24589	0.544065	0.00365473
248783_at	AT5G47360	pentatricopeptide (PPR) repeat-containing protein	4.32626	3.77131	19.7338	2.36638	0.56555	0.198697	99.0687	27.2156	7.64966	5.02024	1.07394	0.543489
248786_at	AT5G47410	similar to hypothetical protein 25.t00068 [Brassica oleracea] (GB:ABD64961.1)	2.67057	0.989915	54.0265	5.77075	1.50684	0.451553	161.743	14.0597	1.77229	2.99377	1.35013	0.00370753
248787_at	AT5G47420	similar to unknown protein [Arabidopsis thaliana] (TAIR:AT4G17420.1); similar to hypothetical protein 31.t00054 [Brassica oleracea] (GB:ABD65092.1); contains InterPro domain Protein of unknown function DUF124 (InterPro:IPR002838); contains InterPro domain Tryptophan RNA-binding attenuator protein-like (InterPro:IPR016031)	4.59237	2.19927	40.4464	5.77691	1.05968	0.396765	180.953	31.6427	4.33372	4.47389	0.923878	0.529523
248794_at	AT5G47220	ATERF-2/ATERF2/ERF2 (ETHYLENE RESPONSE FACTOR 2); DNA binding / transcription activator/ transcription factor	1.74756	0.96625	30.5523	5.76305	0.525417	0.185787	77.9226	16.7316	3.32604	2.55047	1.08364	0.797296
248795_at	AT5G47390	myb family transcription factor	4.10079	2.54148	195.6	21.4256	0.8348	0.182884	626.282	150.386	4.9123	3.20184	0.876163	0.4017
248796_at	AT5G47180	vesicle-associated membrane family protein / VAMP family protein	2.0559	0.341396	26.9771	4.06848	0.677642	0.116481	104.347	12.3383	3.0339	3.86798	0.868627	0.121141
248801_at	AT5G47370	HAT2; transcription factor	1.02086	0.140052	39.365	0.890568	0.596079	0.0648196	156.913	10.1561	1.71263	3.9861	1.15607	0.318368
248802_at	AT5G47435	formyltetrahydrofolate deformylase, putative	8.15001	3.83064	35.2104	0.985895	2.54757	0.671498	129.728	20.8735	3.19913	3.68436	1.2129	0.0119781
248805_at	AT5G47480	similar to unknown protein [Arabidopsis thaliana] (TAIR:AT5G47490.1); similar to hypothetical protein 24.t00016 [Brassica oleracea] (GB:ABD64938.1); similar to hypothetical protein 24.t00015 [Brassica oleracea] (GB:ABD64937.1); similar to hypothetical protein 25.t00024 [Brassica oleracea] (GB:ABD64978.1); contains domain PTHR13402 (PTHR13402)	3.83461	1.9453	60.2369	2.62758	0.798414	0.17768	311.464	35.453	4.80279	5.17064	1.43241	0.117335
248809_at	AT5G47520	AtRABA5a (Arabidopsis Rab GTPase homolog A5a); GTP binding	2.3698	0.566854	26.613	5.01818	0.69808	0.0600071	167.535	26.5696	3.39475	6.29523	1.14815	0.0125802
248811_at	AT5G47310	similar to unknown protein [Arabidopsis thaliana] (TAIR:AT4G17486.1); similar to hypothetical protein 25.t00041 [Brassica oleracea] (GB:ABD64953.1); contains InterPro domain Protein of unknown function DUF862, eukaryotic (InterPro:IPR008580)	3.75686	0.642735	60.9578	2.67596	1.67018	0.285378	243.749	22.2302	2.24937	3.99865	1.00384	0.928503
248813_at	AT5G46860	VAM3 (syntaxin 22); SNAP receptor	6.19282	3.27365	42.8007	4.09847	3.02446	1.89476	225.729	11.9366	2.04758	5.27395	1.38273	0.00102222
248814_at	AT5G46910	transcription factor jumonji (jmj) family protein	3.78296	1.77172	42.7907	3.11611	1.4135	0.85373	107.93	53.5979	2.67631	2.52227	0.918938	0.56589
248815_at	AT5G46920	intron maturase, type II family protein	3.84199	1.61016	57.0998	6.80505	2.74117	1.19696	193.096	66.1348	1.40159	3.38172	1.64241	0.0153442
248817_at	AT5G47020	glycine-rich protein	2.74428	0.613926	69.3295	5.54402	1.04466	0.331213	224.035	30.4306	2.62695	3.23145	1.10434	0.289833
248821_at	AT5G47070	protein kinase, putative	2.46538	1.4848	26.6077	2.81359	0.618582	0.119236	120.657	22.2897	3.98554	4.53467	1.26776	0.125364
248826_at	AT5G47080	CKB1 (casein kinase II beta chain 1); protein kinase CK2 regulator	3.2398	1.30246	70.3123	3.27111	1.07773	0.271457	252.073	16.2759	3.00614	3.58505	1.05047	0.674272
248827_at	AT5G47100	CBL9 (Calcineurin B-like protein 9); calcium ion binding	7.78939	6.43023	17.375	0.0653398	1.72082	0.683045	94.1687	1.38139	4.52655	5.41977	1.54701	0.0625741
248828_at	AT5G47110	lil3 protein, putative	7.76927	3.25339	135.799	2.77923	2.72383	1.13264	467.721	47.9819	2.85233	3.44421	0.903127	0.114541
248834_at	AT5G47090	similar to hypothetical protein 26.t00106 [Brassica oleracea] (GB:ABD65045.1)	1.59477	0.242847	36.8406	5.86554	0.981638	0.409792	112.979	22.0611	1.6246	3.06671	1.47257	0.195687
248842_at	AT5G46850	similar to unknown [Populus trichocarpa] (GB:ABK96208.1); contains InterPro domain PIG-X/PBN1 (InterPro:IPR013233)	3.57091	1.10578	13.484	1.88263	0.927025	0.31622	81.7821	30.2457	3.85201	6.0651	1.21404	0.181581
248850_at	AT5G46550	DNA-binding bromodomain-containing protein	2.56409	1.0295	59.6422	9.70255	3.29904	2.438	124.331	46.2174	0.777223	2.08462	1.04123	0.750681
248852_at	AT5G46560	similar to unnamed protein product [Vitis vinifera] (GB:CAO63458.1); contains domain EGF/Laminin (SSF57196)	8.68531	7.1845	22.9924	2.47646	2.05243	0.933443	68.5617	9.51725	4.23171	2.98193	1.17102	0.282038
248856_at	AT5G46620	similar to unknown protein [Arabidopsis thaliana] (TAIR:AT4G17960.1); similar to unnamed protein product [Vitis vinifera] (GB:CAO63438.1)	5.8273	2.052	30.3944	3.58484	0.987103	0.420224	106.241	21.7959	5.90344	3.4954	0.757091	0.0355784
248858_at	AT5G46630	clathrin adaptor complexes medium subunit family protein	3.77017	0.505183	75.831	0.85275	1.85621	0.3113	303.584	20.1567	2.03111	4.00342	1.08064	0.0907835
248863_at	AT5G46750	AGD8 (ARF-GAP DOMAIN 8); DNA binding	5.59886	3.36333	115.061	6.54864	1.72566	0.658306	393.528	101.895	3.24448	3.42016	1.02719	0.686405
248864_at	AT5G46760	basic helix-loop-helix (bHLH) family protein	1.73353	0.230655	40.8593	4.72882	0.649418	0.122512	114.865	20.9293	2.66935	2.81123	1.08404	0.379868
248868_at	AT5G46780	VQ motif-containing protein	4.46093	2.1294	61.5903	8.5421	1.18249	0.478954	165.117	4.25169	3.77248	2.6809	0.830265	0.125073
248869_at	AT5G46840	RNA recognition motif (RRM)-containing protein	2.18371	0.397909	144.596	2.51574	0.598628	0.0397387	409.608	101.359	3.64786	2.83277	0.886611	0.240186
248873_at	AT5G46450	disease resistance protein (TIR-NBS-LRR class), putative	1.78816	0.263806	78.596	9.16351	0.536854	0.156505	177.483	36.6884	3.3308	2.25817	0.849963	0.0900503
248879_at	AT5G46180	delta-OAT (ornithine- delta-aminotransferase); ornithine-oxo-acid transaminase	3.2241	0.890638	32.7725	2.78474	0.816072	0.13038	217.712	35.4642	3.95076	6.64312	2.0166	0.00242976
248882_at	AT5G46210	CUL4 (CULLIN4); protein binding / ubiquitin-protein ligase	21.4133	19.0058	149.416	5.95909	2.39534	0.995742	640.993	163.517	8.93958	4.29	0.954049	0.451076
248883_at	AT5G46190	KH domain-containing protein	7.69378	3.06625	30.6393	5.0963	2.2134	2.05881	61.9384	14.4113	3.476	2.02153	0.663646	4.73535e-05
248885_at	AT5G46150	LEM3 (ligand-effect modulator 3) family protein / CDC50 family protein	1.44289	0.307683	20.9017	3.49079	0.780697	0.134682	60.8802	4.19471	1.84821	2.91269	0.97587	0.858461
248888_at	AT5G46240	KAT1 (K+ ATPASE 1); cyclic nucleotide binding / inward rectifier potassium channel	1.97767	0.500021	21.7744	1.36694	1.00211	0.387887	49.663	15.8147	1.9735	2.2808	0.802837	0.150905
248895_at	AT5G46330	FLS2 (FLAGELLIN-SENSITIVE 2); ATP binding / kinase/ protein binding / protein serine/threonine kinase/ transmembrane receptor protein serine/threonine kinase	1.15529	0.118689	32.2673	7.03169	0.296038	0.0386875	92.1121	22.0222	3.9025	2.85466	0.567381	0.00916971
248900_at	AT5G46400	AT PRP39-2	2.8888	1.88385	10.2424	2.65387	0.62653	0.188876	42.6157	5.74654	4.61079	4.16072	0.970302	0.833216
248901_at	AT5G46410	NLI interacting factor (NIF) family protein	0.822058	0.094097	28.6094	4.84949	0.769552	0.270299	71.7739	15.6157	1.06823	2.50875	1.25735	0.0515986
248905_at	AT5G46250	RNA recognition motif (RRM)-containing protein	16.1466	14.195	25.5495	1.17097	2.35518	0.771648	122.528	40.6769	6.85579	4.79573	1.55952	0.0100893
248906_at	AT5G46420	16S rRNA processing protein RimM family	4.64432	1.9076	60.8513	4.77392	4.51487	3.90927	230.038	25.4153	1.02867	3.78033	1.43182	0.00747143
248907_at	AT5G46340	O-acetyltransferase-related	2.94313	0.486442	16.9621	0.938753	2.41084	1.78343	49.2926	5.87439	1.22079	2.90605	1.20998	0.0327144
248910_at	AT5G45820	CIPK20 (CBL-INTERACTING PROTEIN KINASE 20); kinase	1.28685	0.283948	154.053	15.5326	0.391471	0.0347278	455.345	29.1007	3.28721	2.95577	0.891219	0.368078
248913_at	AT5G45760	transducin family protein / WD-40 repeat family protein	5.43355	3.03414	27.9206	8.18476	0.866146	0.231241	127.543	17.7904	6.27325	4.56806	0.643833	0.00786377
248927_at	AT5G45900	APG7 (AUTOPHAGY 7)	5.60478	4.343	43.0997	9.48422	0.95171	0.310865	159.94	30.6743	5.88917	3.71093	0.900254	0.434935
248932_at	AT5G46050	ATPTR3/PTR3 (PEPTIDE TRANSPORTER PROTEIN 3); transporter	1.98179	1.20307	44.2616	17.9901	0.387099	0.0738172	202.909	38.9203	5.1196	4.58433	0.685005	0.260915
248933_at	AT5G46070	GTP binding / GTPase	4.32896	2.17386	61.0313	7.92362	1.98786	1.11162	156.516	32.8516	2.1777	2.56452	1.10882	0.289658
248936_at	AT5G45710	AT-HSFA4C (Arabidopsis thaliana heat shock transcription factor A4C); DNA binding / transcription factor	2.5507	0.892984	43.6819	2.79654	1.00898	0.248097	124.464	9.32115	2.52801	2.84933	0.984245	0.904466
248943_s_at	AT5G45490;AT5G45440	[AT5G45490, disease resistance protein-related];[AT5G45440, disease resistance protein-related]	5.61055	3.85115	5.63104	0.282676	2.30464	1.17983	39.8077	6.47214	2.43446	7.06933	1.39631	0.0729769
248944_at	AT5G45500	similar to unknown protein [Arabidopsis thaliana] (TAIR:AT5G45520.1); similar to unnamed protein product [Vitis vinifera] (GB:CAO43141.1); similar to Os01g0799000 [Oryza sativa (japonica cultivar-group)] (GB:NP_001044526.1); contains domain SSF52047 (SSF52047); contains domain G3DSA:3.80.10.10 (G3DSA:3.80.10.10)	7.49631	4.95718	60.6488	1.01038	1.63739	0.515772	182.99	27.9564	4.57821	3.01721	1.15013	0.267546
248945_at	AT5G45510	leucine-rich repeat family protein	6.89785	3.71771	84.047	18.5571	2.73788	1.34597	196.329	52.9436	2.51941	2.33594	0.965204	0.717428
248951_at	AT5G45550	mob1/phocein family protein	7.28673	4.30274	58.3964	0.497495	1.44729	0.486491	280.35	15.14	5.03474	4.8008	1.00387	0.960111
248955_at	AT5G45600	GAS41 (TBP-ASSOCIATED FACTOR 14B)	14.695	12.1909	40.2702	1.26271	2.97965	1.76292	115.102	16.8085	4.93179	2.85823	0.84356	0.214097
248957_at	AT5G45620	26S proteasome regulatory subunit, putative (RPN9)	9.45591	4.78282	77.3277	10.4501	4.46676	2.24954	262.673	12.221	2.11695	3.39689	0.970827	0.737765
248964_at	AT5G45340	CYP707A3 (cytochrome P450, family 707, subfamily A, polypeptide 3); oxygen binding	1.38573	0.386002	16.8886	2.3701	1.00501	0.593205	63.5413	5.87003	1.37883	3.76237	1.72249	0.0974003
248965_at	AT5G45370	nodulin-related / integral membrane family protein	6.19981	5.48198	10.5195	0.676335	1.00357	0.319152	49.2867	13.8236	6.17778	4.68526	0.712905	0.0120548
248966_at	AT5G45360	F-box family protein	2.54973	0.946548	65.4632	2.14128	0.776898	0.109624	237.805	11.2933	3.28193	3.63265	1.09438	0.328526
248972_at	AT5G45010	ATDSS1(V) (ARABIDOPSIS DSS1 HOMOLOG ON CHROMOSOME V)	16.7937	12.6932	35.7971	3.28938	2.74247	0.704233	221.893	20.2329	6.12356	6.19864	0.899023	0.16989
248973_at	AT5G45050	TTR1 (WRKY domain family protein 16); transcription factor	2.3077	0.590876	26.2571	2.40648	0.662973	0.219984	86.1636	27.6236	3.48084	3.28153	0.610029	0.0265648
248976_at	AT5G44930	ARAD2 (ARABINAN DEFICIENT 2); catalytic	2.34839	1.31996	18.4594	1.71751	2.34217	2.24784	41.2084	4.92623	1.00265	2.23238	1.42341	0.0247494
248977_at	AT5G45020	similar to unknown protein [Arabidopsis thaliana] (TAIR:AT4G19880.1); similar to Intracellular chloride channel [Medicago truncatula] (GB:ABC75353.2); contains InterPro domain Thioredoxin-like fold (InterPro:IPR012336); contains InterPro domain Glutathione S-transferase, C-terminal-like (InterPro:IPR010987); contains InterPro domain Glutathione S-transferase, C-terminal (InterPro:IPR004046); cont…	3.80136	2.09477	9.37195	0.966624	1.24773	0.608823	36.6939	7.10306	3.04662	3.91529	0.926462	0.760927
248981_at	AT5G45110	NPR3 (NPR1-LIKE PROTEIN 3); protein binding	3.59922	3.28567	103.282	17.5135	0.635572	0.241229	243.032	59.2004	5.66296	2.35309	0.517112	0.0153361
248983_at	AT5G45130	RHA1	3.89911	0.795003	113.324	2.23163	1.03714	0.242325	641.13	70.454	3.75949	5.65748	1.14929	0.0714803
248984_at	AT5G45140	NRPC2 (nuclear RNA polymerase C 2); DNA binding / DNA-directed RNA polymerase	6.55018	3.5638	17.9968	6.58517	5.1405	2.61308	46.2767	10.3921	1.27423	2.57138	0.702686	0.0825914
248985_at	AT5G45160	root hair defective 3 GTP-binding (RHD3) family protein	6.52494	3.79459	24.3573	3.0547	2.05312	1.11805	105.806	14.6237	3.17806	4.34393	1.1419	0.0518683
248988_at	AT5G45190	cyclin family protein	2.21942	0.351499	97.9867	2.15944	0.797119	0.179333	274.3	18.6308	2.7843	2.79936	1.14679	0.0236019
248994_at	AT5G45250	RPS4 (RESISTANT TO P. SYRINGAE 4)	1.54239	0.50289	62.2231	8.99423	0.455543	0.0980178	259.35	64.8215	3.38583	4.16806	0.821639	0.342552
248995_at	AT5G45260	RRS1 (RESISTANT TO RALSTONIA SOLANACEARUM 1); transcription factor	2.49652	0.985607	19.3825	1.70101	0.619882	0.2485	63.7941	32.2618	4.02742	3.29132	0.758649	0.146726
248996_at	AT5G45260	RRS1 (RESISTANT TO RALSTONIA SOLANACEARUM 1); transcription factor	4.04186	2.21971	27.4815	0.785808	0.76134	0.358424	71.4114	5.42722	5.30887	2.59853	0.639553	0.128146
248997_at	AT5G45300	BAM8/BMY2 (BETA-AMYLASE 8); beta-amylase	6.90357	3.0487	27.5452	0.963688	1.67281	0.660343	85.0306	13.3768	4.12693	3.08695	1.01369	0.92306
249008_at	AT5G44680	methyladenine glycosylase family protein	1.73814	0.683146	102.901	11.4521	1.38201	0.975287	207.112	37.4258	1.25769	2.01273	1.0367	0.874903
249011_at	AT5G44670	similar to unknown protein [Arabidopsis thaliana] (TAIR:AT4G20170.1); similar to Os06g0328800 [Oryza sativa (japonica cultivar-group)] (GB:NP_001057533.1); similar to Os02g0712500 [Oryza sativa (japonica cultivar-group)] (GB:NP_001047907.1); similar to unknown protein [Oryza sativa (japonica cultivar-group)] (GB:BAD72474.1); contains InterPro domain Protein of unknown function DUF23 (InterPro:IPR…	2.40753	0.90115	91.7528	16.5983	2.19479	2.00856	199.175	54.3337	1.09693	2.17077	0.572652	0.0430302
249014_at	AT5G44710	similar to unnamed protein product [Vitis vinifera] (GB:CAO41922.1); contains InterPro domain Ribosomal protein S27, mitochondrial (InterPro:IPR013219)	14.636	14.2748	17.8513	0.486531	3.09268	2.55453	90.559	12.8853	4.73248	5.07297	0.950132	0.518446
249015_at	AT5G44730	haloacid dehalogenase-like hydrolase family protein	3.00163	0.820129	34.2307	1.13483	0.996689	0.229762	107.959	16.7653	3.01161	3.15387	0.823478	0.0675406
249016_at	AT5G44750	REV1 (Reversionless 1); damaged DNA binding / magnesium ion binding / nucleotidyltransferase	4.52167	4.3304	25.2544	2.71635	1.27202	0.544703	72.4295	21.786	3.55472	2.86799	1.11812	0.537492
249019_at	AT5G44780	similar to unknown protein [Arabidopsis thaliana] (TAIR:AT4G20020.2); similar to unknown protein [Arabidopsis thaliana] (TAIR:AT4G20020.1); similar to Os11g0216400 [Oryza sativa (japonica cultivar-group)] (GB:NP_001067510.1); similar to hypothetical protein OsI_034331 [Oryza sativa (indica cultivar-group)] (GB:EAY80372.1)	4.56485	2.58283	22.5757	0.642429	3.77582	1.90346	77.4929	18.3706	1.20897	3.43258	1.66154	0.012961
249020_at	AT5G44800	CHR4/MI-2-LIKE (chromatin remodeling 4); ATP binding / DNA binding / chromatin binding / helicase	5.94986	3.85499	22.7775	0.910072	0.926182	0.301565	88.2498	1.78392	6.42407	3.87443	0.97507	0.863765
249024_at	AT5G44860	similar to unknown protein [Arabidopsis thaliana] (TAIR:AT4G19950.1); similar to hypothetical protein MtrDRAFT_AC160516g6v2 [Medicago truncatula] (GB:ABN08773.1)	2.7795	1.15888	91.5617	7.43162	0.899663	0.267673	285.924	25.708	3.08949	3.12274	0.991346	0.902571
249027_at	AT5G44790	RAN1 (RESPONSIVE-TO-ANTAGONIST1); ATPase, coupled to transmembrane movement of ions, phosphorylative mechanism	5.00778	2.98844	50.9878	0.617443	1.00571	0.1776	173.975	15.0516	4.97936	3.41209	0.9714	0.76465
249029_at	AT5G44870	disease resistance protein (TIR-NBS-LRR class), putative	2.3599	0.28556	60.1539	7.35557	0.542874	0.0843214	272.553	28.2969	4.34705	4.53093	0.90987	0.259944
249032_at	AT5G44910	Toll-Interleukin-Resistance (TIR) domain-containing protein	1.93803	1.00886	12.4107	2.97766	0.633748	0.234767	55.2848	13.6825	3.05805	4.45459	1.31374	0.294489
249033_at	AT5G44920	Toll-Interleukin-Resistance (TIR) domain-containing protein	13.4245	12.9302	5.50194	0.146028	1.90161	1.17433	25.718	4.49443	7.05954	4.67435	0.866265	0.391967
249035_at	AT5G44190	GLK2 (GOLDEN2-LIKE 2); DNA binding / transcription factor	2.16928	0.473056	386.254	35.0625	0.96033	0.32846	1586.69	237.086	2.25889	4.1079	1.78413	0.00125513
249036_at	AT5G44200	CBP20 (CAP-BINDING PROTEIN 20); RNA binding	6.14051	3.75476	65.304	1.76649	4.53983	3.84339	199.378	18.8253	1.35259	3.05308	1.02398	0.804783
249037_at	AT5G44130	FLA13 (FASCICLIN-LIKE ARABINOGALACTAN PROTEIN 13 PRECURSOR)	4.01747	1.30654	373.049	34.2878	1.03313	0.349679	3133.18	895.897	3.88862	8.39886	2.80912	0.000152892
249038_at	AT5G44280	protein binding / zinc ion binding	4.41194	4.04282	6.89383	1.10003	1.33511	0.82797	19.9328	5.43062	3.30454	2.8914	1.28777	0.1142
249040_at	AT5G44320	eukaryotic translation initiation factor 3 subunit 7, putative / eIF-3 zeta, putative / eIF3d, putative	8.73622	4.83222	245.567	27.4535	4.48815	2.70092	785.618	91.0736	1.94651	3.19919	1.32082	0.0147093
249044_at	AT5G44370	transporter-related	2.83459	1.43689	28.8205	1.13468	1.18484	0.601251	76.0998	13.2858	2.39239	2.64047	1.08072	0.685715
249045_at	AT5G44380	FAD-binding domain-containing protein	12.861	11.7969	33.4358	5.41412	4.21551	3.03278	150.752	10.6427	3.05089	4.50871	1.27608	0.258969
249050_at	AT5G44290	protein kinase family protein	3.44684	1.32229	35.4175	2.11813	0.526252	0.0827807	166.817	28.3556	6.54979	4.71001	0.973894	0.637625
249051_at	AT5G44390	FAD-binding domain-containing protein	5.75346	5.37429	13.8126	1.65811	1.17939	0.672621	42.3804	11.9871	4.87832	3.06825	0.759229	0.0911887
249054_at	AT5G44450	similar to hypothetical protein OsI_013284 [Oryza sativa (indica cultivar-group)] (GB:EAY92051.1); similar to unknown protein [Oryza sativa (japonica cultivar-group)] (GB:AAK09232.1); contains InterPro domain Protein of unknown function DUF858, methyltransferase-like (InterPro:IPR008576)	4.33589	1.43977	53.4842	2.46944	1.9827	0.878896	153.177	34.725	2.18686	2.86396	1.12363	0.284521
249057_at	AT5G44480	DUR (DEFECTIVE UGE IN ROOT); catalytic	5.22589	3.14989	23.381	0.246892	3.28371	1.44562	44.5803	4.8537	1.59146	1.90669	0.794108	0.0135051
249064_at	AT5G44250	similar to unknown protein [Arabidopsis thaliana] (TAIR:AT2G15695.1); similar to unnamed protein product [Vitis vinifera] (GB:CAO61325.1); contains InterPro domain Protein of unknown function DUF829, eukaryotic (InterPro:IPR008547)	1.24393	0.118081	83.3104	6.76602	0.544045	0.128728	249.832	15.4424	2.28645	2.99881	0.976357	0.873438
249065_at	AT5G44260	zinc finger (CCCH-type) family protein	0.820226	0.124045	99.7845	28.0644	0.421006	0.0885323	111.098	33.6859	1.94825	1.11338	0.692946	0.133323
249066_at	AT5G43920	transducin family protein / WD-40 repeat family protein	3.63978	2.87284	31.9437	4.15247	0.744361	0.290562	160.427	3.02317	4.88981	5.02217	1.11206	0.579548
249073_at	AT5G44020	acid phosphatase class B family protein	2.15058	0.369441	896.504	32.1783	1.03306	0.388505	2253.15	342.098	2.08176	2.51326	0.947574	0.657931
249074_at	AT5G44080	bZIP transcription factor family protein	3.14731	1.36281	28.516	3.07519	1.03533	0.367302	77.6296	15.7671	3.0399	2.72231	1.07715	0.634832
249075_at	AT5G44000	glutathione S-transferase C-terminal domain-containing protein	3.36058	0.802083	51.2499	1.82074	4.11352	2.28988	138.859	11.9283	0.816959	2.70945	0.923755	0.490951
249078_at	AT5G44070	CAD1 (CADMIUM SENSITIVE 1)	5.30886	2.73707	74.2238	5.51129	0.983139	0.28987	243.732	18.9318	5.39991	3.28374	0.8046	0.0940253
249079_at	AT5G43930	transducin family protein / WD-40 repeat family protein	1.9069	0.22489	35.59	5.71736	0.668276	0.152914	97.2687	5.17297	2.85346	2.73304	0.858809	0.0635117
249081_at	AT5G44090	calcium-binding EF hand family protein, putative / protein phosphatase 2A 62 kDa B'' regulatory subunit, putative	2.94391	0.849042	50.7923	2.88161	0.995887	0.400167	168.295	40.4724	2.95607	3.3134	0.740684	0.0211922
249084_at	AT5G44150	similar to Os05g0564000 [Oryza sativa (japonica cultivar-group)] (GB:NP_001056329.1); similar to hypothetical protein OsJ_018767 [Oryza sativa (japonica cultivar-group)] (GB:EAZ35284.1)	2.83538	1.87819	27.8363	7.2278	0.757419	0.337618	88.9656	16.271	3.74348	3.19603	1.0838	0.569724
249086_at	AT5G44180	homeobox transcription factor, putative	3.34801	1.78557	55.1411	1.6753	0.731774	0.121257	211.856	51.0869	4.57519	3.84207	1.21567	0.0707104
249087_at	AT5G44210	ATERF-9/ATERF9/ERF9 (ERF domain protein 9); DNA binding / transcription factor/ transcription repressor	1.95833	0.736832	14.1919	1.71384	0.357664	0.0686129	65.3112	8.10708	5.47535	4.60201	0.72062	0.148727
249089_at	AT5G44240	haloacid dehalogenase-like hydrolase family protein	9.92817	9.01543	36.4799	1.73652	1.76721	1.17747	194.805	7.54447	5.61799	5.34006	1.28719	0.0681728
249092_at	AT5G43710	glycoside hydrolase family 47 protein	3.16635	1.12626	8.74107	0.154204	1.63987	1.062	36.4743	3.84653	1.93086	4.17275	1.07354	0.801935
249093_at	AT5G43880	similar to unknown protein [Arabidopsis thaliana] (TAIR:AT4G28760.2); similar to unknown protein [Arabidopsis thaliana] (TAIR:AT4G28760.1); similar to hypothetical protein [Vitis vinifera] (GB:CAN81514.1); contains domain PTHR21726:SF6 (PTHR21726:SF6); contains domain PTHR21726 (PTHR21726)	7.11488	3.84153	69.5366	2.45282	1.07176	0.507384	176.247	14.0816	6.63852	2.5346	0.707147	0.0924841
249095_at	AT5G43900	MYA2 (ARABIDOPSIS MYOSIN)	4.29636	1.91571	41.2048	3.31398	2.56146	2.02101	132.158	32.9176	1.67731	3.20733	1.19541	0.413582
249096_at	AT5G43910	pfkB-type carbohydrate kinase family protein	4.57468	2.52976	9.16637	2.11721	1.83928	1.49294	42.3935	15.6989	2.48722	4.62489	0.757062	0.248237
249100_at	AT5G43560	meprin and TRAF homology domain-containing protein / MATH domain-containing protein	4.02494	1.38599	129.511	20.6	0.767751	0.128242	516.952	30.7798	5.2425	3.99157	0.902189	0.232828
249103_at	AT5G43600	N-carbamyl-L-amino acid hydrolase, putative	7.05288	5.38273	15.1813	1.12442	2.22689	1.21722	51.8868	0.827743	3.16714	3.4178	0.739558	0.0708139
249106_at	AT5G43670	transport protein, putative	2.96253	1.64826	25.6964	0.787192	0.806815	0.136064	81.4997	15.1574	3.67188	3.17164	0.889851	0.156354
249107_at	AT5G43680	similar to unnamed protein product [Vitis vinifera] (GB:CAO71288.1)	2.14854	0.840133	12.9378	0.913835	0.893477	0.199012	50.1422	8.56729	2.40469	3.87565	1.17891	0.215311
249109_at	AT5G43700	ATAUX2-11 (indoleacetic acid-induced protein 4); transcription factor	1.37994	0.405989	163.147	23.1292	0.634636	0.178884	217.361	31.3402	2.17438	1.3323	0.671137	0.0490766
249115_at	AT5G43810	ZLL (ZWILLE)	2.04685	0.905719	70.6653	3.93353	2.69402	1.93245	169.136	10.6925	0.759776	2.39347	1.3318	0.20562
249121_at	AT5G43830	similar to unknown protein [Arabidopsis thaliana] (TAIR:AT3G22850.1); similar to aluminum-induced protein-like protein [Thellungiella halophila] (GB:AAM19711.1); contains domain G3DSA:3.60.20.10 (G3DSA:3.60.20.10); contains domain SSF56235 (SSF56235)	6.14562	3.29321	171.346	11.8082	4.93383	3.32017	306.364	29.212	1.24561	1.78799	0.613361	0.0027812
249123_at	AT5G43760	beta-ketoacyl-CoA synthase, putative	2.8233	1.01086	254.209	32.5547	0.908881	0.440439	562.681	46.7292	3.10635	2.21346	0.703272	0.0143742
249124_at	AT5G43740	disease resistance protein (CC-NBS-LRR class), putative	2.86603	1.16007	22.5214	2.48844	0.506412	0.177056	103.365	31.368	5.65949	4.58965	0.755148	0.0736809
249130_at	AT5G43100	aspartyl protease family protein	4.11135	3.12589	18.1856	2.38398	2.25878	0.968129	53.1741	15.4514	1.82016	2.92398	1.3396	0.132581
249133_at	AT5G43130	TAF4 (TBP-ASSOCIATED FACTOR 4); transcription initiation factor	6.79101	2.31024	86.107	5.88045	2.79657	0.905362	331.989	40.7544	2.42833	3.85554	1.13826	0.211381
249139_at	AT5G43170	AZF3 (ARABIDOPSIS ZINC-FINGER PROTEIN 3); nucleic acid binding / transcription factor/ zinc ion binding	1.15884	0.283218	42.14	4.10925	0.461316	0.0837909	286.041	79.96	2.51204	6.78788	1.55286	0.0261961
249140_at	AT5G43190	F-box family protein (FBX6)	1.91754	0.76918	106.992	8.69882	0.721724	0.201085	284.738	55.2474	2.65689	2.6613	1.14859	0.410449
249144_at	AT5G43270	SPL2 (SQUAMOSA PROMOTER BINDING PROTEIN-LIKE 2); DNA binding / transcription factor	1.76747	0.704676	44.6317	1.97604	0.711606	0.252788	195.468	12.3948	2.48377	4.37958	1.88197	0.00148014
249145_at	AT5G43280	ATDCI1 (DELTA(3,5),DELTA(2,4)-DIENOYL-COA ISOMERASE 1); delta3,5-delta2,4-dienoyl-CoA isomerase/ enoyl-CoA hydratase	4.19145	2.32502	38.4945	7.34423	1.11319	0.441294	138.987	7.78414	3.76525	3.61058	1.20041	0.02883
249146_at	AT5G43310	COP1-interacting protein-related	6.5366	5.93822	31.6378	2.54933	0.728095	0.190297	129.678	44.9619	8.97768	4.09883	0.702382	0.121194
249149_at	AT5G43320	CKL8 (Casein Kinase I-like 8); casein kinase I/ kinase	4.04767	0.966858	135.824	12.5646	0.996055	0.166536	516.743	36.3764	4.0637	3.80451	1.0541	0.373221
249156_s_at	AT5G43490;AT5G48610	[AT5G43490, similar to unnamed protein product [Vitis vinifera] (GB:CAO43512.1)];[AT5G48610, similar to hypothetical protein [Vitis vinifera] (GB:CAN65902.1)]	3.61797	1.73714	27.1567	7.10881	0.671756	0.239248	76.6262	19.1522	5.38584	2.82163	1.04889	0.844559
249158_at	AT5G43430	ETFBETA; electron carrier	3.12782	1.51097	54.5474	3.14128	0.943223	0.260744	199.009	32.2787	3.31609	3.64837	0.771006	0.0520345
249159_at	AT5G43460	lesion inducing protein-related	5.9662	1.95757	198.456	27.9226	1.67186	0.722611	688.42	35.9806	3.56861	3.46889	0.924531	0.233262
249160_at	AT5G42660	similar to unknown protein [Arabidopsis thaliana] (TAIR:AT2G02910.1); similar to unnamed protein product [Vitis vinifera] (GB:CAO61237.1); contains InterPro domain Protein of unknown function DUF616 (InterPro:IPR006852)	4.30235	4.01186	7.21207	0.97567	1.89623	0.888359	27.0374	4.53467	2.26889	3.74891	1.01742	0.925736
249164_at	AT5G42820	ATU2AF35B; RNA binding	2.66447	0.78841	52.553	1.07734	0.821838	0.149057	161.007	6.99727	3.24209	3.06371	0.935755	0.649078
249165_at	AT5G42810	ATIPK1 (Inositol-pentakisphosphate 2-kinase 1); inositol pentakisphosphate 2-kinase/ inositol tetrakisphosphate 2-kinase	3.71569	1.15549	57.2062	12.9878	1.67391	0.583844	237.943	37.6264	2.21976	4.15939	1.02254	0.868152
249168_at	AT5G42870	lipin family protein	1.63235	0.205706	43.2949	0.637537	1.0871	0.366807	107.164	24.6202	1.50156	2.47522	1.18289	0.0326679
249171_at	AT5G42940	zinc finger (C3HC4-type RING finger) family protein	2.94889	0.623244	165.084	24.8167	0.771361	0.185718	516.737	96.9377	3.82297	3.13015	1.04045	0.486959
249172_at	AT5G42950	GYF domain-containing protein	3.3628	1.57686	119.348	10.9844	0.97616	0.447984	304.394	32.1414	3.44492	2.55048	0.994762	0.96786
249175_at	AT5G42970	COP8 (CONSTITUTIVE PHOTOMORPHOGENIC 8)	7.19978	3.64442	48.1167	4.23775	2.84235	1.37422	177.831	5.17564	2.53304	3.69582	0.935427	0.591967
249176_at	AT5G42980	ATTRX3 (thioredoxin H-type 3); thiol-disulfide exchange intermediate	9.94797	6.1341	99.9988	4.1188	9.41947	6.77904	422.588	8.80345	1.05611	4.22593	1.29252	0.0192659
249177_at	AT5G42850	electron carrier/ protein disulfide oxidoreductase	6.38202	4.10885	8.42518	0.702321	5.83538	5.42207	75.0484	4.38319	1.09368	8.90763	2.40469	0.000244293
249181_at	AT5G42920	similar to unknown protein [Arabidopsis thaliana] (TAIR:AT1G45233.2); similar to unnamed protein product [Vitis vinifera] (GB:CAO61353.1); similar to expressed protein-like protein [Glycine max] (GB:ABC47853.1); contains domain PTHR13375 (PTHR13375)	13.0585	6.15098	47.3738	1.19331	1.38256	0.44651	177.966	13.869	9.44517	3.75663	1.07785	0.567592
249183_at	AT5G42990	UBC18 (UBIQUITIN-CONJUGATING ENZYME 18); ubiquitin-protein ligase	9.69603	5.98151	64.6558	3.17583	1.46745	0.618484	317.494	67.9635	6.6074	4.91052	0.861132	0.242453
249184_at	AT5G43020	leucine-rich repeat transmembrane protein kinase, putative	3.85202	2.32879	42.7693	3.54888	1.38974	0.708669	69.3252	8.24141	2.77176	1.62091	0.899798	0.228603
249187_at	AT5G43060	cysteine proteinase, putative / thiol protease, putative	2.64245	0.835539	125.592	10.5734	0.986922	0.253685	362.489	67.3937	2.67747	2.88624	0.808196	0.29017
249190_at	AT5G42750	BKI1 (BRI1 KINASE INHIBITOR 1); protein heterodimerization	2.32834	0.916626	36.2403	1.74469	0.749469	0.150449	168.606	50.3226	3.10666	4.65245	1.45314	0.0209218
249192_at	AT5G42470	similar to unnamed protein product [Vitis vinifera] (GB:CAO60981.1); contains InterPro domain Brain and reproductive organ-expressed (InterPro:IPR010358)	4.91003	2.52689	19.7814	1.0712	1.31744	0.255897	124.116	21.9839	3.72695	6.2744	1.14409	0.261292
249196_at	AT5G42560	abscisic acid-responsive HVA22 family protein	2.96055	0.401911	23.0689	0.844095	0.917698	0.124622	148.455	20.2484	3.22606	6.43532	1.0307	0.581971
249198_s_at	AT5G42350;AT5G42360	[AT5G42350, kelch repeat-containing F-box family protein];[AT5G42360, kelch repeat-containing F-box family protein]	2.0699	0.874961	67.9554	10.8264	0.637247	0.139784	166.687	24.4104	3.24819	2.45289	0.782806	0.108198
249199_at	AT5G42520	ATBPC6/BBR/BPC6/BPC6 (BASIC PENTACYSTEINE 6); DNA binding / transcription factor	4.98315	2.92883	88.0384	7.20538	0.909548	0.224063	390.315	97.0561	5.47872	4.43347	0.990609	0.946431
249200_at	AT5G42540	XRN2 (EXORIBONUCLEASE 2); 5'-3' exonuclease/ nucleic acid binding	3.80907	1.95304	92.4298	5.37802	4.51526	4.26539	216.649	15.2666	0.843599	2.34393	1.01332	0.906053
249204_at	AT5G42570	similar to unknown protein [Arabidopsis thaliana] (TAIR:AT1G11905.1); similar to unnamed protein product [Vitis vinifera] (GB:CAO24012.1); contains InterPro domain B-cell receptor-associated 31-like; (InterPro:IPR008417)	2.9564	0.719928	35.3851	2.30214	0.943508	0.180698	128.725	7.08888	3.13341	3.63782	0.756091	0.0254916
249208_at	AT5G42650	AOS (ALLENE OXIDE SYNTHASE); hydro-lyase/ oxygen binding	7.75057	3.56248	35.3588	1.84166	5.2324	3.35966	111.191	21.7306	1.48126	3.14465	1.49394	0.00510661
249209_at	AT5G42620	metalloendopeptidase/ zinc ion binding	1.66411	0.834593	11.7808	2.53333	0.708835	0.421849	17.2189	6.41086	2.34767	1.46161	1.14023	0.70409
249211_at	AT5G42680	similar to unknown protein [Arabidopsis thaliana] (TAIR:AT4G39610.1); similar to unnamed protein product [Vitis vinifera] (GB:CAO61286.1); contains InterPro domain Protein of unknown function DUF617, plant (InterPro:IPR006460)	1.94141	0.37835	57.1207	1.82365	1.20066	0.581058	149.353	14.4461	1.61695	2.6147	1.18674	0.257005
249216_at	AT5G42240	SCPL42 (serine carboxypeptidase-like 42); serine carboxypeptidase	6.82808	4.86581	82.9848	4.42074	2.038	0.813815	215.169	26.2492	3.35038	2.59288	0.688528	0.0264618
249219_at	AT5G42400	SET domain-containing protein (TXR7)	2.33041	0.686081	22.1238	3.59326	0.747832	0.234106	95.8532	19.7298	3.11622	4.33258	1.14361	0.398838
249220_at	AT5G42420	transporter-related	2.4644	0.640904	54.9572	2.09663	0.989079	0.224812	147.037	38.9299	2.49161	2.67549	0.74133	0.0342125
249227_at	AT5G42180	peroxidase 64 (PER64) (P64) (PRXR4)	8.62347	5.54917	8.66304	2.40134	1.71224	0.84652	27.7555	3.24523	5.03638	3.20389	0.665009	0.00247311
249228_at	AT5G42190	ASK2 (ARABIDOPSIS SKP1-LIKE 2); ubiquitin-protein ligase	12.7736	7.92895	60.6121	4.97486	4.06408	2.6904	308.16	24.8309	3.14306	5.08413	1.4726	0.00480897
249229_at	AT5G42090	similar to unknown protein [Arabidopsis thaliana] (TAIR:AT3G09570.1); similar to unnamed protein product [Vitis vinifera] (GB:CAO62906.1); contains InterPro domain Transmembrane receptor, eukaryota; (InterPro:IPR009637)	4.01248	1.61303	166.001	17.391	2.61869	1.12513	485.161	66.5951	1.53224	2.92264	1.35793	0.019144
249231_at	AT5G42030	ABIL4 (ABL INTERACTOR-LIKE PROTEIN 4)	4.32054	1.30238	48.6025	0.723103	2.35205	1.35504	254.861	32.596	1.83692	5.24378	1.32353	0.0414014
249232_at	AT5G42080	ADL1 (ARABIDOPSIS DYNAMIN-LIKE PROTEIN); GTP binding	4.50458	3.28517	75.7474	15.1713	2.83016	1.64439	165.547	41.6823	1.59164	2.18552	1.27654	0.375053
249235_at	AT5G42100	ATBG_PAP/ATBG_PPAP (A. THALIANA BETA-1,3-GLUCANASE_PUTATIVE); glucan endo-1,3-beta-D-glucosidase/ hydrolase, hydrolyzing O-glycosyl compounds	3.91824	1.37768	254.332	26.9027	1.52232	0.409581	620.512	118.053	2.57387	2.43977	0.859177	0.182465
249236_at	AT5G41950	binding	6.87019	4.0085	39.719	0.658582	3.79619	2.59074	181.819	21.5106	1.80976	4.57764	0.95454	0.644515
249237_at	AT5G42050	similar to unknown protein [Arabidopsis thaliana] (TAIR:AT3G27090.1); similar to unknown [Populus trichocarpa] (GB:ABK95892.1); contains InterPro domain Kelch related (InterPro:IPR013089); contains InterPro domain Development and cell death (InterPro:IPR013989)	2.91724	0.913767	59.0494	5.99465	0.635102	0.11569	315.694	37.3574	4.59334	5.34627	1.0517	0.756981
249240_at	AT5G42220	ubiquitin family protein	8.95725	6.71971	43.3202	5.67415	3.35654	1.41939	301.728	42.9046	2.6686	6.96508	1.67025	4.3654e-05
249248_at	AT5G42320	carboxypeptidase A	3.46844	1.56998	61.8833	8.00278	1.25539	0.232261	298.095	31.988	2.76284	4.81705	1.55982	0.0071096
249251_at	AT5G42000	ORMDL family protein	3.65618	1.59387	48.2529	1.70648	1.03236	0.289133	180.152	27.6761	3.54156	3.7335	0.918097	0.440061
249253_at	AT5G42060	similar to unknown protein [Arabidopsis thaliana] (TAIR:AT1G64490.1); contains InterPro domain DEK C terminal (InterPro:IPR014876)	4.28422	3.47308	11.1917	0.650391	0.787151	0.196599	62.849	16.1328	5.4427	5.61567	1.36498	0.143989
249258_at	AT5G41650	lactoylglutathione lyase family protein / glyoxalase I family protein	11.2178	5.97049	3.64949	0.370638	2.94945	1.59886	20.3041	4.51333	3.80336	5.56353	0.606841	0.00871099
249266_at	AT5G41670	6-phosphogluconate dehydrogenase family protein	7.58204	4.00216	83.5021	3.37527	2.11838	0.599767	184.72	74.2546	3.57916	2.21216	0.796477	0.0206056
249269_at	AT5G41770	crooked neck protein, putative / cell cycle protein, putative	3.10133	0.961551	47.0496	1.82654	2.65229	2.09274	162.001	21.7643	1.1693	3.4432	1.34229	0.130501
249273_at	AT5G41850	similar to unnamed protein product [Vitis vinifera] (GB:CAO65820.1); contains domain PTHR13136 (PTHR13136); contains domain SSF53474 (SSF53474); contains domain G3DSA:3.40.50.1820 (G3DSA:3.40.50.1820)	9.14772	4.66013	9.63261	0.0998504	1.3583	0.600679	42.4332	3.03701	6.73466	4.40516	1.11256	0.521148
249281_at	AT5G41940	RabGAP/TBC domain-containing protein	3.60185	2.55625	47.5071	8.09942	1.23491	0.554378	185.61	7.06353	2.91669	3.90699	1.13833	0.163257
249283_at	AT5G41800	amino acid transporter family protein	7.01026	5.59738	19.5705	2.14783	1.72446	1.16361	84.1564	5.24667	4.0652	4.30017	1.09227	0.555032
249286_at	AT5G41580	zinc ion binding	2.67368	0.825313	14.0493	1.11962	1.26083	0.702116	42.1377	7.25496	2.12056	2.99929	0.823571	0.218224
249290_at	AT5G41060	zinc finger (DHHC type) family protein	3.93931	1.05705	41.3192	6.41046	2.85232	2.16094	70.7064	13.3826	1.38109	1.71122	0.637759	0.000506349
249291_at	AT5G41210	ATGSTT1 (Arabidopsis thaliana Glutathione S-transferase (class theta) 1); glutathione transferase	5.38428	2.41747	40.7062	4.43856	5.29284	3.3579	183.481	29.4466	1.01728	4.50743	1.30137	0.00101337
249292_at	AT5G41150	UVH1 (ULTRAVIOLET HYPERSENSITIVE 1)	4.26908	3.58982	22.6851	0.539003	0.578604	0.13186	92.3317	8.32836	7.37825	4.07014	0.90895	0.690552
249293_at	AT5G41260	protein kinase family protein	2.9064	1.30047	14.5268	0.358112	0.857307	0.301268	47.0478	3.25202	3.39015	3.2387	1.01265	0.937146
249294_at	no_match	no_match	2.28198	1.00976	12.5268	2.82372	1.7637	0.733285	59.5183	14.1691	1.29386	4.75126	1.60112	0.0151466
249299_at	AT5G41340	UBC4 (UBIQUITIN CONJUGATING ENZYME 4); ubiquitin-protein ligase	4.30014	1.17032	31.1355	0.835831	1.56564	0.586376	156.992	16.2992	2.74657	5.04222	1.02026	0.752417
249304_at	AT5G41480	GLA1 (GLOBULAR ARREST1); tetrahydrofolylpolyglutamate synthase	3.52132	2.12835	7.83249	1.51731	2.07531	1.3386	48.6183	7.7741	1.69677	6.20726	0.888461	0.370115
249307_s_at	AT5G41360;AT5G41370	[AT5G41360, XPB2 (ARABIDOPSIS HOMOLOG OF XERODERMA PIGMENTOSUM COMPLEMENTATION GROUP B 2); ATP-dependent helicase];[AT5G41370, XPB1 (ARABIDOPSIS HOMOLOG OF XERODERMA PIGMENTOSUM COMPLEMENTATION GROUP B 1); ATP-dependent helicase]	9.39998	8.97483	15.0943	1.69235	1.87863	1.14445	70.7866	4.43236	5.00363	4.68963	1.74265	0.05859
249308_at	AT5G41350	zinc finger (C3HC4-type RING finger) family protein	3.16961	1.5613	30.2491	4.85939	1.07994	0.470686	100.427	11.9892	2.93499	3.32	0.963232	0.721365
249309_at	AT5G41410	BEL1 (BELL 1); DNA binding / transcription factor	4.40318	3.40437	23.192	2.98501	0.761308	0.334578	75.1898	11.4613	5.7837	3.24205	1.27985	0.259418
249313_at	AT5G41560	similar to unnamed protein product [Vitis vinifera] (GB:CAO65907.1)	2.03836	0.452081	37.0486	0.317296	0.884779	0.21148	190.352	31.9538	2.3038	5.1379	1.13729	0.254414
249314_at	AT5G41180	leucine-rich repeat protein kinase, putative	3.6551	1.94334	6.85854	0.904043	1.35192	0.973351	23.7356	1.69964	2.70364	3.46074	0.747651	0.266311
249316_s_at	AT5G41220;AT5G41240	[AT5G41220, ATGSTT3 (Arabidopsis thaliana Glutathione S-transferase (class theta) 3); glutathione transferase];[AT5G41240, ATGSTT2 (Arabidopsis thaliana Glutathione S-transferase (class theta) 2); glutathione transferase]	1.2768	0.31277	39.1391	10.4761	0.773135	0.184986	106.851	9.01908	1.65146	2.73002	1.06713	0.676522
249325_at	AT5G40850	UPM1 (UROPHORPHYRIN METHYLASE 1); uroporphyrin-III C-methyltransferase	1.08948	0.228934	177.614	11.176	0.645948	0.12251	439.515	61.7	1.68664	2.47455	0.982059	0.854326
249330_at	AT5G40970	similar to unknown protein [Arabidopsis thaliana] (TAIR:AT3G27030.1); similar to hypothetical protein [Vitis vinifera] (GB:CAN81100.1)	3.27262	2.81815	6.1468	1.28461	1.87494	0.734838	30.4085	6.88852	1.74545	4.94703	1.07522	0.743444
249331_at	AT5G40950	RPL27; structural constituent of ribosome	10.7022	5.05606	323.921	5.85466	12.2438	9.97306	1128.78	73.1422	0.874094	3.48474	0.82195	0.0470866
249332_at	AT5G40980	similar to unknown protein [Arabidopsis thaliana] (TAIR:AT3G27027.1); similar to unnamed protein product [Vitis vinifera] (GB:CAO49032.1)	3.71542	1.96605	8.05924	1.63303	1.4317	0.794807	34.4884	2.41798	2.59511	4.27936	1.06862	0.784758
249339_at	AT5G41100	DNA binding	2.65277	1.44254	23.9	7.32651	1.3589	0.590609	55.3538	9.53435	1.95214	2.31606	0.78036	0.302348
249342_at	AT5G40660	ATP12 protein-related	4.30731	1.84842	75.9232	6.23286	3.71914	2.44824	218.02	13.5215	1.15815	2.87159	0.914245	0.49325
249343_at	AT5G40650	SDH2-2 (succinate dehydrogenase 2-2)	11.493	6.10882	72.9972	6.23058	4.36319	3.1444	253.748	7.43978	2.63409	3.47614	0.922393	0.314722
249356_at	AT5G40520	similar to hypothetical protein [Vitis vinifera] (GB:CAN71839.1)	3.29781	1.44939	28.6053	1.80408	1.35759	0.814562	122.537	40.9673	2.42916	4.28371	1.54628	0.076971
249357_at	AT5G40490	RNA recognition motif (RRM)-containing protein	2.38823	1.46396	45.5028	4.65529	1.67045	0.813848	89.4907	26.7731	1.42969	1.96671	0.936121	0.780915
249359_at	AT5G40470	similar to F-box family protein (FBL4) [Arabidopsis thaliana] (TAIR:AT4G15475.1); similar to unnamed protein product [Vitis vinifera] (GB:CAO14707.1); contains InterPro domain Leucine-rich repeat 2 (InterPro:IPR013101)	1.78259	0.473231	62.5769	11.3894	1.15402	0.421559	139.105	13.5885	1.54468	2.22295	0.90758	0.204441
249361_at	AT5G40540	protein kinase, putative	5.52682	4.08477	21.9934	6.41518	0.93074	0.113811	150.876	3.17067	5.9381	6.86007	0.912933	0.414088
249362_at	AT5G40550	similar to unknown protein [Arabidopsis thaliana] (TAIR:AT3G27460.1); similar to unnamed protein product [Vitis vinifera] (GB:CAO14669.1); contains InterPro domain Protein of unknown function DUF1325 (InterPro:IPR010750)	5.34821	3.68958	4.74465	0.777562	1.58825	0.789251	17.2483	11.1562	3.36737	3.63531	0.862948	0.493714
249365_at	AT5G40600	similar to unknown protein [Arabidopsis thaliana] (TAIR:AT3G27420.1); similar to hypothetical protein [Vitis vinifera] (GB:CAN82033.1); similar to unnamed protein product [Vitis vinifera] (GB:CAO14664.1)	6.75108	6.68209	18.1396	0.485999	1.71685	0.63837	72.9368	4.18149	3.93225	4.02086	1.14733	0.0980065
249370_at	AT5G40710	zinc finger (C2H2 type) family protein	2.26529	0.835108	47.0581	3.79235	0.8984	0.222437	137.054	17.9906	2.52147	2.91245	0.901835	0.602862
249374_at	AT5G40580	PBB2 (20S proteasome beta subunit B 2); peptidase	7.63025	3.81701	24.7058	2.44198	2.8066	0.472867	87.9858	12.7554	2.71868	3.56134	0.828344	0.0171929
249377_at	AT5G40690	similar to unknown protein [Arabidopsis thaliana] (TAIR:AT2G41730.1); similar to unnamed protein product [Vitis vinifera] (GB:CAO14635.1)	5.22135	2.13882	14.4004	2.0912	1.50588	0.718737	23.8041	12.1169	3.4673	1.65301	0.844401	0.629035
249378_at	AT5G40450	similar to unknown protein [Arabidopsis thaliana] (TAIR:AT3G28770.1); similar to hypothetical protein Kpol_1058p4 [Vanderwaltozyma polyspora DSM 70294] (GB:XP_001645325.1)	7.26896	5.62821	233.231	29.3658	0.962072	0.183454	422.341	114.734	7.55553	1.81082	1.11904	0.397388
249380_at	AT5G40370	glutaredoxin, putative	30.5536	17.4643	88.1776	8.36704	8.33577	5.24418	335.178	10.7075	3.66536	3.80117	0.861728	0.0782858
249384_at	AT5G39890	similar to unknown protein [Arabidopsis thaliana] (TAIR:AT5G15120.1); similar to unnamed protein product [Vitis vinifera] (GB:CAO14912.1); contains InterPro domain Protein of unknown function DUF1637 (InterPro:IPR012864)	0.808856	0.211465	16.789	0.727965	0.341137	0.0498364	67.2935	15.1886	2.37106	4.00819	1.024	0.886577
249386_at	AT5G40060	pseudogene of disease resistance protein (TIR-NBS-LRR class)	2.27559	1.34485	13.7393	1.63646	0.878833	0.187022	35.5263	13.4251	2.58933	2.58574	0.780064	0.274735
249393_at	AT5G40170	disease resistance family protein	2.30661	0.940119	51.96	6.98034	1.01653	0.306073	88.9849	22.1737	2.2691	1.71256	0.77243	0.0773113
249395_at	AT5G40190	calmodulin-binding protein	3.0422	0.920864	51.9872	5.37249	0.738064	0.125662	227.669	18.8284	4.12187	4.37932	0.900066	0.412229
249398_at	AT5G40250	zinc finger (C3HC4-type RING finger) family protein	1.75052	0.23119	44.1354	2.11019	0.922287	0.189694	159.797	26.3902	1.89802	3.6206	1.14998	0.00552093
249400_at	AT5G40300	integral membrane protein, putative	5.58602	3.65838	33.86	2.60678	1.30172	0.327899	148.215	28.7389	4.29126	4.37728	0.961174	0.562952
249404_at	AT5G40160	EMB506 (EMBRYO DEFECTIVE 506); protein binding	8.7693	6.88346	11.7374	2.26068	5.41198	2.07179	28.2203	1.03199	1.62035	2.40431	0.775074	0.117492
249405_at	AT5G40280	ERA1 (ENHANCED RESPONSE TO ABA 1); protein farnesyltransferase	3.02843	1.4766	19.0287	3.01472	2.24293	2.11231	50.8231	12.5321	1.35021	2.67086	1.17537	0.433505
249409_at	AT5G40340	PWWP domain-containing protein	2.59143	1.95378	57.2501	2.76817	0.850585	0.317447	129.629	17.1205	3.04665	2.26427	1.03753	0.846211
249415_at	AT5G39660	CDF2 (CYCLING DOF FACTOR 2); DNA binding / protein binding / transcription factor	0.881586	0.217457	100.896	17.715	0.618191	0.0925265	82.6919	14.0798	1.42608	0.819579	0.592928	0.1271
249416_at	AT5G39570	unknown protein	16.3793	15.3996	300.927	29.8922	5.6833	3.21621	1222.26	148.889	2.88201	4.06165	1.1726	0.0121266
249430_at	AT5G39900	GTP binding / translation elongation factor	11.0171	9.32652	13.9883	0.201684	0.922917	0.330399	53.5572	3.0302	11.9372	3.82873	0.917214	0.589654
249437_at	AT5G39990	glycosyltransferase family 14 protein / core-2/I-branching enzyme family protein	4.06645	1.10468	44.642	4.0574	3.07603	1.92985	116.043	17.9205	1.32198	2.59942	1.2781	0.0203461
249442_at	AT5G39590	similar to unnamed protein product [Vitis vinifera] (GB:CAO61019.1); contains InterPro domain TLDc (InterPro:IPR006571)	3.83949	1.5182	77.0355	2.32157	1.57577	0.522413	269.876	24.5958	2.43658	3.50327	1.0143	0.934874
249443_at	AT5G39600	similar to unknown [Populus trichocarpa] (GB:ABK93996.1); similar to unnamed protein product [Vitis vinifera] (GB:CAO61020.1)	3.28915	1.02036	31.4533	1.68505	1.61793	0.559793	127.811	12.1854	2.03294	4.06351	0.90939	0.327026
249452_at	AT5G39500	pattern formation protein, putative	5.21737	2.75061	42.932	2.36931	1.4036	0.881502	196.681	38.3883	3.71713	4.58121	0.903901	0.526292
249456_at	AT5G39410	binding / catalytic	4.78508	2.78181	10.3748	0.959752	2.5489	2.4137	75.826	27.2263	1.87731	7.30865	1.53009	0.00627733
249459_at	AT5G39580	peroxidase, putative	2.32906	1.6134	60.1169	30.3657	0.557302	0.444221	175.409	53.8061	4.17918	2.91779	0.592748	0.266905
249464_at	AT5G39710	EMB2745 (EMBRYO DEFECTIVE 2745)	2.45867	0.237404	55.9314	3.11233	1.86005	0.80062	125.42	4.52611	1.32183	2.24239	1.04404	0.713991
249467_at	AT5G39610	ANAC092/ATNAC2/ATNAC6 (Arabidopsis NAC domain containing protein 92); protein heterodimerization/ protein homodimerization/ transcription factor	5.13153	2.6654	246.571	19.3488	0.639094	0.272008	525.375	69.6073	8.02938	2.13072	0.646818	0.0149235
249471_at	AT5G39360	EDL2 (EID1-LIKE 2)	6.03695	2.73209	21.3576	4.46621	1.55135	0.969409	119.813	23.9871	3.89143	5.60985	0.940212	0.600501
249473_at	AT5G39340	AHP3/ATHP2 (HISTIDINE-CONTAINING PHOSPHOTRANSMITTER 3); histidine phosphotransfer kinase	3.2599	0.617561	50.2333	6.36186	1.1349	0.259129	278.464	65.9824	2.87241	5.54341	0.98488	0.862441
249477_s_at	AT5G38940;AT5G38930	[AT5G38940, manganese ion binding / metal ion binding / nutrient reservoir];[AT5G38930, germin-like protein, putative]	6.11326	3.64424	32.7792	12.5149	2.47141	1.3784	54.0223	2.83743	2.47359	1.64807	0.604838	0.0456861
249480_s_at	AT5G38990;AT5G39000	[AT5G38990, protein kinase family protein];[AT5G39000, protein kinase family protein]	1.28427	0.511579	90.89	3.78084	0.657642	0.170355	257.81	69.8746	1.95284	2.83651	1.25503	0.171726
249483_at	AT5G38895	zinc finger (C3HC4-type RING finger) family protein	2.26992	0.660906	26.5888	4.37719	1.45006	0.637643	92.267	12.6071	1.56539	3.47015	1.36237	0.0191324
249499_at	AT5G39250	F-box family protein	3.34373	1.50543	20.2967	1.6205	0.791327	0.137706	80.4124	10.7428	4.22548	3.96185	0.932471	0.580005
249506_at	AT5G38880	similar to unnamed protein product [Vitis vinifera] (GB:CAO49215.1); similar to hypothetical protein OsJ_028078 [Oryza sativa (japonica cultivar-group)] (GB:EAZ44595.1); similar to IMP dehydrogenase/GMP reductase, putative [Medicago truncatula] (GB:ABD33348.2)	1.57056	0.488122	35.5953	4.75532	1.01731	0.671008	107.77	20.9058	1.54385	3.02765	1.03735	0.777832
249508_at	AT5G38380	similar to cation efflux family protein [Arabidopsis thaliana] (TAIR:AT2G04620.1); similar to hypothetical protein OsJ_022901 [Oryza sativa (japonica cultivar-group)] (GB:EAZ39418.1); similar to hypothetical protein OsI_024738 [Oryza sativa (indica cultivar-group)] (GB:EAZ03506.1); contains domain Multidrug resistance efflux transporter EmrE (SSF103481)	1.83494	0.602427	22.7213	0.686994	1.5248	0.625717	72.3215	18.095	1.2034	3.18298	0.95183	0.751245
249513_at	AT5G38460	ALG6, ALG8 glycosyltransferase family protein	4.28398	2.47849	22.7356	6.21852	1.50928	0.833953	69.0905	15.6769	2.83843	3.03887	1.08879	0.359768
249523_at	AT5G38630	ACYB-1 (Arabidopsis cytochrome b561 -1); carbon-monoxide oxygenase	5.69264	3.53496	55.8384	2.75721	1.59338	0.461087	170.949	10.9513	3.57268	3.0615	0.744109	0.030228
249526_at	AT5G38560	protein kinase family protein	3.39244	2.04169	46.3931	3.23141	1.04168	0.47686	136.309	7.28748	3.25669	2.93814	0.714695	0.156939
249529_at	AT5G38730	pentatricopeptide (PPR) repeat-containing protein	6.42407	5.00421	15.2749	2.59617	2.1292	1.67271	69.8993	8.86697	3.01713	4.5761	1.11462	0.580781
249538_at	AT5G38840	forkhead-associated domain-containing protein / FHA domain-containing protein	3.47421	0.814847	82.6837	2.73126	1.6066	0.392854	247.334	45.1281	2.16247	2.99132	1.01298	0.83162
249542_at	AT5G38140	histone-like transcription factor (CBF/NF-Y) family protein	2.87072	1.58545	11.468	1.89399	0.95582	0.571303	44.9308	3.87085	3.00342	3.91794	1.30098	0.456387
249551_at	AT5G38220	similar to unknown protein [Arabidopsis thaliana] (TAIR:AT1G66900.1); similar to hypothetical protein [Vitis vinifera] (GB:CAN82502.1); contains InterPro domain Phospholipase/carboxylesterase (InterPro:IPR003140)	4.69838	1.76964	29.1064	5.59809	1.46072	0.737844	55.4162	12.0835	3.21647	1.90392	0.683786	0.0163759
249563_at	AT5G38360	catalytic	4.23487	2.00246	10.1266	0.76271	1.47443	0.577082	27.2088	9.70766	2.87222	2.68685	0.629291	0.0260333
249577_at	AT5G37710	lipase class 3 family protein / calmodulin-binding heat-shock protein, putative	1.8693	0.793347	53.1167	11.9198	0.65498	0.271213	189.461	20.265	2.85398	3.56688	0.987702	0.953071
249580_at	AT5G37740	C2 domain-containing protein	3.21059	1.10689	30.5963	2.19277	1.30372	0.215472	120.577	10.884	2.46264	3.9409	1.01364	0.895507
249583_at	AT5G37770	TCH2 (TOUCH 2); calcium ion binding	4.85459	1.92712	54.9275	9.54718	0.714645	0.252592	138.085	28.8893	6.79302	2.51396	0.938787	0.229794
249585_at	AT5G37830	OXP1 (OXOPROLINASE 1); hydrolase	5.27953	1.94267	39.2737	2.70366	3.03501	1.7285	148.935	21.365	1.73954	3.79223	1.31887	0.1349
249592_at	AT5G37890	seven in absentia (SINA) protein, putative	7.78604	5.38459	47.0551	2.13775	1.99075	1.24974	109.361	8.71375	3.91111	2.32411	0.707495	0.101573
249595_at	AT5G37930	seven in absentia (SINA) family protein	2.17911	0.726264	47.6254	2.81547	0.696682	0.183074	173.865	26.1492	3.12784	3.65067	0.806601	0.1794
249606_at	AT5G37260	CIR1/RVE2 (CIRCADIAN 1); DNA binding / transcription factor	0.512902	0.035439	71.177	10.9923	0.270583	0.0478917	183.432	26.3757	1.89554	2.57712	0.75649	0.28675
249611_at	AT5G37370	ATSRL1; binding	6.82292	4.70639	37.2623	1.18118	1.33528	0.33638	118.659	27.9153	5.10972	3.18443	1.11442	0.0322891
249612_at	AT5G37290	armadillo/beta-catenin repeat family protein	2.89773	0.961717	17.9274	2.99134	1.51384	0.68907	74.0929	14.2355	1.91416	4.13294	1.1437	0.0826059
249613_at	AT5G37380	DNAJ heat shock N-terminal domain-containing protein	2.70026	1.69783	59.5169	5.86475	1.02713	0.412116	191.565	61.6599	2.62893	3.21867	0.973962	0.83049
249621_at	AT5G37530	thiF family protein	3.83436	2.15083	11.0024	3.93003	1.42392	0.907639	29.7646	5.25703	2.69282	2.70529	0.948725	0.702656
249625_at	AT5G37480	similar to unnamed protein product [Vitis vinifera] (GB:CAO39828.1)	4.18867	1.48062	18.4992	2.45195	1.60347	0.771353	88.3772	18.389	2.61225	4.77735	0.957488	0.664735
249626_at	AT5G37540	aspartyl protease family protein	2.17072	0.750819	14.6604	2.52855	1.00614	0.599945	43.3148	18.499	2.15747	2.95454	1.24135	0.480398
249628_at	AT5G37580	protein binding	7.62103	6.88223	9.67249	1.46114	3.67574	3.47428	22.8014	2.44923	2.07333	2.35735	0.864088	0.552349
249650_at	AT5G37055	ATSWC6	1.67243	0.324616	13.0477	3.56971	0.860841	0.242629	49.7293	8.63202	1.94278	3.81135	0.954625	0.638231
249652_at	AT5G37070	similar to unknown protein [Arabidopsis thaliana] (TAIR:AT3G08890.1); similar to unknown protein [Arabidopsis thaliana] (TAIR:AT3G08890.2); similar to hypothetical protein [Vitis vinifera] (GB:CAN63135.1); contains InterPro domain Protein of unknown function DUF538 (InterPro:IPR007493)	4.67087	1.49031	35.4591	2.50343	1.36636	0.531856	223.723	31.476	3.41847	6.30934	1.73788	0.00342253
249666_at	AT5G35840	PHYC (PHYTOCHROME DEFECTIVE C)	3.65845	2.3072	48.7958	1.03998	0.766113	0.143778	306.301	36.5837	4.77535	6.27721	1.82005	0.0108723
249674_at	AT5G35930	AMP-dependent synthetase and ligase family protein	7.57596	2.79201	17.1925	1.49354	1.31222	0.445522	59.9623	7.45558	5.77337	3.4877	0.931745	0.344768
249675_at	AT5G35940	jacalin lectin family protein	2.25369	0.724648	6.37025	1.66557	1.94103	0.631051	46.9922	11.1117	1.16108	7.37682	2.4274	0.00896718
249678_at	AT5G35980	protein kinase family protein	5.59251	2.81845	28.8228	8.16615	4.5194	3.87534	86.9285	12.968	1.23745	3.01596	0.898821	0.554635
249691_at	AT5G36170	HCF109 (HIGH CHLOROPHYLL FLUORESCENT 109); translation release factor	4.71839	2.52964	62.3341	2.35051	2.24742	1.5097	268.711	21.187	2.09947	4.31082	1.11561	0.385032
249693_at	AT5G35750	AHK2 (ARABIDOPSIS HISTIDINE KINASE 2)	2.42903	0.821006	50.3888	5.49627	0.777172	0.261407	179.728	24.5988	3.12548	3.56682	1.19819	0.122977
249702_at	AT5G35570	similar to unknown protein [Arabidopsis thaliana] (TAIR:AT2G37980.1); similar to Os09g0442900 [Oryza sativa (japonica cultivar-group)] (GB:NP_001063294.1); similar to unnamed protein product [Vitis vinifera] (GB:CAO15763.1); contains InterPro domain Protein of unknown function DUF246, plant (InterPro:IPR004348)	1.48989	0.535604	18.3619	0.369907	1.23927	1.20209	22.2533	5.94536	1.20223	1.21193	1.05363	0.622023
249703_at	AT5G35560	DENN (AEX-3) domain-containing protein	8.13597	6.61131	27.4957	2.36584	0.81025	0.152773	131.215	32.7894	10.0413	4.77221	1.12333	0.297305
249717_at	AT5G35730	EXS family protein / ERD1/XPR1/SYG1 family protein	3.40665	1.41441	45.8966	6.04473	1.58927	0.606283	139.125	8.4272	2.14353	3.03128	0.932204	0.729184
249718_at	AT5G35740	glycosyl hydrolase family protein 17	6.66661	5.85408	16.4851	2.33157	2.89013	1.78724	47.9373	4.27169	2.30668	2.90792	0.512397	0.0173898
249723_at	AT5G35430	binding	5.68451	3.16006	90.6682	6.217	1.14652	0.310091	292.602	19.2366	4.95805	3.22717	0.912247	0.38773
249730_at	AT5G24430	calcium-dependent protein kinase, putative / CDPK, putative	1.48498	0.310433	46.3995	7.86437	0.75417	0.233297	158.157	32.1283	1.96902	3.40859	1.05531	0.687135
249733_at	AT5G24400	EMB2024 (EMBRYO DEFECTIVE 2024); catalytic	5.40709	2.1186	102.644	8.95889	1.528	0.347619	293.207	9.90024	3.53866	2.85655	0.950258	0.45121
249734_at	AT5G24360	protein kinase family protein / Ire1 homolog-1 (IRE1-1)	4.39918	2.65167	37.8938	1.77285	1.02772	0.27161	137.402	25.0218	4.28053	3.62596	1.11127	0.282126
249735_at	AT5G24450	similar to unknown protein [Arabidopsis thaliana] (TAIR:AT3G49410.1); similar to predicted protein [Physcomitrella patens subsp. patens] (GB:EDQ64550.1); contains domain GENERAL TRANSCRIPTION FACTOR IIIC, POLYPEPTIDE 5 (PTHR13230)	2.94017	1.06196	27.9474	4.23841	1.87125	0.989914	139.778	11.2302	1.57124	5.00148	1.17019	0.377147
249736_at	AT5G24460	hydrolase	10.4623	8.19486	152.984	19.5285	1.51132	0.52361	248.745	20.7154	6.92265	1.62595	0.67405	0.0155425
249739_at	AT5G24520	TTG1 (TRANSPARENT TESTA GLABRA 1); nucleotide binding	2.67024	1.00027	155.29	30.4726	1.04506	0.474681	205.083	55.4183	2.5551	1.32064	0.633328	0.0194999
249740_at	AT5G24500	similar to unnamed protein product [Vitis vinifera] (GB:CAO48577.1)	2.32959	0.407464	34.1173	1.35961	2.41041	1.2568	77.6981	29.201	0.966468	2.27738	1.07029	0.426958
249742_at	AT5G24490	30S ribosomal protein, putative	2.37335	0.576834	420.064	34.3543	1.81792	0.836192	805.818	94.6703	1.30553	1.91833	1.01759	0.852994
249746_at	AT5G24590	ANAC091/TIP (TCV-INTERACTING PROTEIN); transcription coactivator/ transcription factor	2.00319	0.824885	31.3172	4.29627	0.689303	0.170616	101.538	7.33924	2.90611	3.24225	1.04966	0.710257
249748_at	AT5G24620	thaumatin-like protein, putative	4.29357	3.00633	28.576	7.4373	1.28807	0.779698	34.32	4.71141	3.33333	1.20101	0.954301	0.706861
249750_at	AT5G24570	unknown protein	4.41371	2.31266	502.33	50.9133	0.538944	0.137031	1562.24	134.907	8.18956	3.10998	0.513794	0.00324507
249753_at	AT5G24610	similar to unknown protein [Arabidopsis thaliana] (TAIR:AT3G49550.1); similar to hypothetical protein [Vitis vinifera] (GB:CAN64634.1)	10.3236	6.42104	37.3841	1.19538	2.38596	0.975986	123.031	28.7365	4.32683	3.29101	0.647749	0.00843512
249758_at	AT5G24350	similar to unnamed protein product [Vitis vinifera] (GB:CAO48609.1); similar to hypothetical protein [Brachypodium sylvaticum] (GB:CAJ26383.1); similar to hypothetical protein OsI_036631 [Oryza sativa (indica cultivar-group)] (GB:EAY82672.1); contains InterPro domain WD40 repeat-like (InterPro:IPR011046)	6.17358	4.38741	20.5097	3.16665	2.03671	1.74214	80.4441	14.1753	3.03115	3.92225	1.10038	0.726812
249762_at	AT5G24000	similar to unknown protein [Arabidopsis thaliana] (TAIR:AT5G52540.1); similar to hypothetical protein [Vitis vinifera] (GB:CAN74772.1); contains InterPro domain Protein of unknown function DUF819 (InterPro:IPR008537)	2.08003	0.407922	13.2913	4.48747	1.25848	0.592812	46.3666	13.1246	1.65281	3.4885	1.05129	0.60418
249764_at	AT5G24020	MIND (ACCUMULATION AND REPLICATION OF CHLOROPLAST 11)	2.5716	0.746172	52.4496	7.88164	4.18981	3.10459	138.657	28.3484	0.613776	2.64362	1.09343	0.593852
249776_at	AT5G24170	similar to unknown protein [Arabidopsis thaliana] (TAIR:AT5G23550.1); similar to unnamed protein product [Vitis vinifera] (GB:CAO48517.1); contains InterPro domain SFT2-like (InterPro:IPR011691)	5.85563	2.82028	25.1747	1.82736	3.32355	2.75034	85.4659	18.7536	1.76186	3.39491	1.22846	0.0172096
249777_at	AT5G24210	lipase class 3 family protein	6.99787	4.30854	64.5425	12.1628	3.51903	2.48229	402.53	133.689	1.98858	6.23667	2.38343	0.00755507
249779_at	AT5G24230	similar to triacylglycerol lipase [Arabidopsis thaliana] (TAIR:AT5G24200.1); similar to unnamed protein product [Vitis vinifera] (GB:CAO69530.1); contains domain SSF53474 (SSF53474); contains domain G3DSA:3.40.50.1820 (G3DSA:3.40.50.1820)	6.18946	4.63646	8.93058	0.652085	1.15815	0.378359	24.5046	4.85055	5.34427	2.74389	0.835122	0.201564
249782_at	AT5G24260	prolyl oligopeptidase family protein	4.85612	3.59564	45.7101	3.36104	1.15899	0.425276	148.72	30.9872	4.18995	3.25356	0.897701	0.214452
249783_at	AT5G24270	SOS3 (SALT OVERLY SENSITIVE 3)	3.55432	1.17752	16.5146	0.626406	1.19751	0.438356	67.0335	12.106	2.96809	4.05904	1.00832	0.957499
249787_at	AT5G24320	WD-40 repeat family protein	3.834	2.93376	42.3738	3.09877	1.00748	0.381115	125.634	28.0548	3.80552	2.96489	0.895419	0.394898
249790_at	AT5G24290	integral membrane family protein	3.81149	1.5324	12.4093	2.23241	2.70958	1.71113	35.3225	2.44131	1.40667	2.84646	0.841933	0.202314
249792_at	AT5G23720	PHS1 (PROPYZAMIDE-HYPERSENSITIVE 1); protein tyrosine/serine/threonine phosphatase	4.08043	2.50774	18.9466	2.38073	2.15929	0.998258	53.1471	13.2269	1.88971	2.8051	0.798277	0.250515
249793_at	AT5G23680	sterile alpha motif (SAM) domain-containing protein	3.73552	2.06755	14.1551	3.75534	0.808077	0.32563	38.7222	19.6557	4.62272	2.73557	0.95228	0.757461
249794_at	AT5G23530	ATCXE18 (ARABIDOPSIS THALIANA CARBOXYESTERASE 18); carboxylesterase	12.8444	9.63667	28.0685	4.52699	3.39699	1.91041	38.356	5.29953	3.78111	1.36652	0.381718	3.74148e-05
249796_at	AT5G23540	26S proteasome regulatory subunit, putative	21.1672	18.6011	82.8118	2.747	3.87368	2.9504	358.517	12.5322	5.46437	4.3293	0.813985	0.0300107
249799_at	AT5G23670	LCB2 (Serine palmitoyltransferase LCB2 (long chain base) subunit gene); protein binding / serine C-palmitoyltransferase	2.2482	0.826014	32.2578	3.33317	1.64477	1.46615	110.366	17.255	1.36688	3.42139	1.42174	0.207772
249800_at	AT5G23660	MTN3 (ARABIDOPSIS HOMOLOG OF MEDICAGO TRUNCATULA MTN3)	1.59622	0.115418	38.7832	7.52258	0.889065	0.358647	68.613	6.29138	1.79539	1.76914	0.597326	0.00531019
249806_at	AT5G23850	similar to unknown protein [Arabidopsis thaliana] (TAIR:AT3G48980.1); similar to unnamed protein product [Vitis vinifera] (GB:CAO17250.1); contains InterPro domain Protein of unknown function DUF821, CAP10-like (InterPro:IPR008539); contains InterPro domain Lipopolysaccharide-modifying protein (InterPro:IPR006598)	1.65563	0.902232	18.9627	3.39722	0.98314	0.635086	48.2626	27.2101	1.68402	2.54514	1.00966	0.965522
249808_at	AT5G23890	similar to unknown protein [Arabidopsis thaliana] (TAIR:AT5G52410.2); similar to unnamed protein product [Vitis vinifera] (GB:CAO49433.1)	6.51901	3.76776	33.2858	5.07639	6.1315	5.55829	75.1771	8.2338	1.0632	2.25853	1.07049	0.38046
249815_at	AT5G23900	60S ribosomal protein L13 (RPL13D)	8.44361	4.04983	243.483	10.9487	3.99907	3.10224	985.196	155.526	2.11139	4.04626	1.37458	0.067764
249818_at	AT5G23860	TUB8 (tubulin beta-8)	3.59541	1.47023	83.6068	3.40842	1.93259	0.699023	216.485	13.1289	1.86041	2.58932	1.29762	0.157517
249822_at	AT5G23710	DNA binding / DNA-directed RNA polymerase	5.424	3.15768	51.1949	6.68093	1.02588	0.368826	135.713	36.729	5.28718	2.6509	0.720169	0.162012
249824_at	AT5G23380	similar to unknown protein [Arabidopsis thaliana] (TAIR:AT1G03610.1); similar to unnamed protein product [Vitis vinifera] (GB:CAO45300.1); contains InterPro domain Protein of unknown function DUF789 (InterPro:IPR008507)	2.72889	2.13725	10.5809	1.97486	0.704122	0.201061	43.5572	1.27011	3.8756	4.11659	0.670849	0.054354
249825_at	AT5G23390	similar to unknown protein [Arabidopsis thaliana] (TAIR:AT1G48840.1); similar to unnamed protein product [Vitis vinifera] (GB:CAO65973.1); contains InterPro domain Protein of unknown function DUF639 (InterPro:IPR006927)	3.52549	1.86245	32.1419	3.0936	0.965287	0.45906	145.678	31.2201	3.65228	4.53234	1.1449	0.429068
249827_at	AT5G23330	riboflavin biosynthesis protein-related	6.54334	2.18858	11.5448	1.3	1.34085	0.265408	53.3851	9.61606	4.87998	4.62416	0.846766	0.0145563
249829_at	AT5G23290	c-myc binding protein, putative / prefoldin, putative	6.83193	2.72669	45.5885	3.17429	1.88031	0.688345	225.31	30.9858	3.63341	4.94225	0.768037	0.0841265
249831_at	AT5G23340	protein binding	1.68401	0.708685	87.701	7.61333	1.18033	0.739349	175.778	33.8317	1.42673	2.00429	0.998988	0.996456
249833_at	AT5G23430	transducin family protein / WD-40 repeat family protein	4.19319	3.73087	13.6824	0.959071	0.918327	0.335236	54.2874	14.4991	4.56612	3.96768	1.41362	0.012884
249835_s_at	AT5G23490;AT5G23510	[AT5G23490, similar to unknown protein [Arabidopsis thaliana] (TAIR:AT5G08440.1); similar to unnamed protein product [Vitis vinifera] (GB:CAO67077.1)];[AT5G23510, similar to unknown protein [Arabidopsis thaliana] (TAIR:AT5G23490.1); similar to unnamed protein product [Vitis vinifera] (GB:CAO67077.1)]	3.64321	1.8246	26.0335	1.56442	0.997321	0.377823	93.3252	28.7412	3.65299	3.58481	0.978523	0.848685
249839_at	AT5G23405	high mobility group (HMG1/2) family protein	3.17346	1.32502	10.2729	2.05519	0.949659	0.169237	54.0439	4.15786	3.34169	5.26082	1.07107	0.598959
249840_at	AT5G23450	ATLCBK1 (A. THALIANA LONG-CHAIN BASE (LCB) KINASE 1); diacylglycerol kinase	2.69835	0.361186	127.104	1.25662	0.738146	0.118561	420.381	47.46	3.65558	3.30738	1.03557	0.368097
249841_at	AT5G23520	similar to unnamed protein product [Vitis vinifera] (GB:CAO67083.1); contains InterPro domain Smr protein/MutS2 C-terminal (InterPro:IPR002625); contains InterPro domain Region of unknown function DUF1771 (InterPro:IPR013899)	8.74002	6.37361	19.531	2.57307	2.2074	1.75822	69.5781	8.72197	3.95942	3.56244	1.03474	0.724394
249842_at	AT5G23550	similar to unknown protein [Arabidopsis thaliana] (TAIR:AT5G24170.1); similar to unnamed protein product [Vitis vinifera] (GB:CAO67095.1); contains InterPro domain SFT2-like (InterPro:IPR011691)	4.51209	1.91629	23.0458	2.2664	0.971418	0.209983	128.642	22.1331	4.64485	5.58199	0.966252	0.398609
249844_at	no_match	no_match	1.80106	0.588541	31.0591	1.11307	0.814021	0.349456	121.567	52.82	2.21254	3.91406	0.933383	0.0797878
249845_at	AT5G23610	similar to SWI1 (SWITCH1), phospholipase C [Arabidopsis thaliana] (TAIR:AT5G51330.1); similar to unnamed protein product [Vitis vinifera] (GB:CAO67108.1)	1.97684	0.687897	162.902	24.9128	0.914224	0.300623	700.158	157.005	2.16231	4.29803	0.945308	0.733506
249846_at	AT5G23630	(MALE GAMETOGENESIS IMPAIRED ANTHERS); cation-transporting ATPase	10.759	10.0922	84.7282	2.95995	3.24573	1.85619	401.455	81.589	3.31482	4.73815	1.20853	0.145788
249847_at	AT5G23210	SCPL34; serine carboxypeptidase	4.15531	1.72388	42.9907	9.40187	0.801835	0.181354	108.385	24.7199	5.18225	2.52113	1.11348	0.372357
249859_at	AT5G22840	protein kinase family protein	3.48894	0.911313	49.5673	10.9746	2.73832	1.35185	158.704	9.30642	1.27412	3.20178	1.08587	0.505733
249861_at	AT5G22875	similar to Os04g0165500 [Oryza sativa (japonica cultivar-group)] (GB:NP_001052133.1); similar to hypothetical protein [Ipomoea trifida] (GB:AAS79573.1)	11.8443	9.46769	8.32542	1.08318	1.87775	0.865398	48.6572	5.29098	6.30772	5.84442	1.20275	0.195968
249869_at	AT5G23050	acyl-activating enzyme 17 (AAE17)	3.51416	1.08905	104.982	1.98971	0.565944	0.0859591	275.636	35.0291	6.20938	2.62556	0.798671	0.102147
249870_at	AT5G23080	TGH (TOUGH); RNA binding	2.99403	0.960776	35.7573	3.04497	0.565897	0.0882638	238.577	45.6282	5.29077	6.67211	1.44043	0.0128642
249871_at	AT5G23110	zinc finger (C3HC4-type RING finger) family protein	15.0287	14.3986	18.0111	0.340092	1.36767	0.508476	87.7073	7.39808	10.9886	4.86962	0.825429	0.147683
249872_at	AT5G23130	peptidoglycan-binding LysM domain-containing protein	1.52835	0.326294	24.6812	1.90348	0.796021	0.259556	65.899	7.91974	1.91998	2.67	0.965192	0.754507
249873_at	AT5G23140	CLPP2 (Clp protease proteolytic subunit 2); endopeptidase Clp	9.23544	7.82829	56.2195	0.726267	3.24697	1.30294	214.755	19.9253	2.84432	3.81994	0.953783	0.595609
249877_at	AT5G23150	HUA2 (ENHANCER OF AG-4 2)	1.91335	0.581149	32.046	3.60988	0.692615	0.229126	102.725	21.9651	2.7625	3.20553	1.14922	0.416078
249878_at	AT5G23090	TATA-binding protein-associated phosphoprotein Dr1 protein, putative (DR1)	4.23427	2.36428	23.964	1.03321	1.4217	0.816778	129.092	38.3836	2.97831	5.38694	1.15737	0.24385
249882_at	AT5G22890	zinc finger (C2H2 type) family protein	2.69947	1.55621	5.83211	0.489392	0.952661	0.247093	27.0302	13.6728	2.83362	4.63471	0.953445	0.681092
249885_at	AT5G22940	exostosin family protein	1.28808	0.326569	30.113	4.875	1.19597	0.569381	28.2311	5.78322	1.07702	0.937504	0.720771	0.24721
249895_at	AT5G22500	acyl CoA reductase, putative / male-sterility protein, putative	1.67644	1.02232	20.7157	2.36453	1.21777	0.462452	118.916	24.4538	1.37664	5.74041	1.83683	0.132122
249900_at	AT5G22640	EMB1211 (EMBRYO DEFECTIVE 1211)	9.49432	5.26551	137.301	1.97015	4.49895	3.3411	383.498	58.2225	2.11034	2.79311	0.906868	0.150503
249903_at	AT5G22690	disease resistance protein (TIR-NBS-LRR class), putative	2.45233	1.19516	12.5012	3.64796	0.791645	0.250204	48.543	8.00122	3.09777	3.88305	1.14492	0.483048
249904_at	AT5G22700	F-box family protein	4.7187	3.70351	14.5777	2.65915	1.09821	0.406216	65.0892	9.39022	4.29671	4.46497	1.91376	0.00443626
249905_at	AT5G22710	similar to F-box family protein [Arabidopsis thaliana] (TAIR:AT5G22670.1); similar to hypothetical protein [Vitis vinifera] (GB:CAN74740.1); contains InterPro domain FBD (InterPro:IPR013596); contains InterPro domain FBD-like (InterPro:IPR006566)	7.87628	5.91672	5.99332	1.31915	1.35891	0.526588	35.6163	4.73723	5.79601	5.94268	0.903691	0.610532
249906_at	AT5G22730	F-box family protein	2.0202	0.762319	25.8874	1.9423	1.80155	1.77807	87.1007	14.3579	1.12137	3.36459	1.74972	0.0200045
249908_at	AT5G22760	PHD finger family protein	2.76324	1.28851	57.6919	3.94851	1.27279	0.601673	178.72	26.6762	2.17101	3.09783	1.2341	0.276071
249911_at	AT5G22740	ATCSLA02 (Cellulose synthase-like A2); transferase, transferring glycosyl groups	8.94358	6.20834	42.8499	5.77105	3.56357	2.89625	119.631	4.86199	2.50973	2.79187	0.781773	0.0181428
249914_at	AT5G22850	aspartyl protease family protein	4.5901	2.70345	39.5674	2.80247	1.03342	0.409806	128.742	17.9575	4.44168	3.25374	0.875978	0.299787
249922_at	AT5G19140	auxin/aluminum-responsive protein, putative	5.82242	2.73463	246.571	8.12285	1.57759	0.439931	1443.87	99.8656	3.69071	5.85581	1.62722	0.00686699
249923_at	AT5G19120	aspartic-type endopeptidase/ pepsin A	4.63021	1.78325	991.709	115.395	4.17289	3.54281	2331.37	292.21	1.10959	2.35086	0.990117	0.905206
249924_at	AT5G19280	KAPP (Kinase-associated protein phosphatase); protein serine/threonine phosphatase	2.45802	1.24564	28.0916	5.69117	1.63193	1.0346	81.3311	13.147	1.5062	2.89521	1.31698	0.147122
249925_at	AT5G19150	carbohydrate kinase family	4.66849	2.1615	24.6341	2.4066	1.42475	0.297123	92.5799	7.03013	3.27671	3.7582	1.17701	0.0874039
249926_at	AT5G19180	ECR1 (E1 C-TERMINAL RELATED 1); small protein activating enzyme	6.49887	3.47322	40.6385	1.58913	1.39962	0.462719	130.891	26.4079	4.6433	3.22087	1.32264	0.118319
249930_at	AT5G22360	ATVAMP714 (Vesicle-associated membrane protein 714)	3.02357	1.21186	69.711	5.41146	0.98074	0.228488	252.032	34.3762	3.08295	3.61539	1.00134	0.980197
249931_at	AT5G22370	EMB1705/QQT1 (QUATRE-QUART1); ATP binding	4.2675	2.75842	19.0295	2.69715	3.24509	2.46809	72.5349	8.15137	1.31506	3.81171	0.889674	0.147339
249934_at	AT5G22410	peroxidase, putative	5.02623	3.1799	9.9951	1.0293	1.55066	0.972073	23.0222	13.0099	3.24134	2.30335	0.343277	0.000266624
249936_at	AT5G22450	similar to unknown protein [Arabidopsis thaliana] (TAIR:AT2G19390.1); similar to unnamed protein product [Vitis vinifera] (GB:CAO48752.1)	2.39628	0.827451	68.7409	8.25228	1.40601	1.10118	189.384	14.9936	1.70431	2.75505	1.23064	0.213037
249941_at	AT5G22270	similar to unknown protein [Arabidopsis thaliana] (TAIR:AT5G06270.1); similar to unnamed protein product [Vitis vinifera] (GB:CAO15841.1); similar to hypothetical protein [Vitis vinifera] (GB:CAN79170.1)	2.32814	0.843987	337.73	41.1516	0.492111	0.0922786	1290.52	173.537	4.73093	3.82115	0.812529	0.121142
249952_at	AT5G18950	pentatricopeptide (PPR) repeat-containing protein	5.17961	4.9526	14.2939	1.07898	1.66492	1.41875	27.3372	15.5531	3.11103	1.91251	1.04806	0.88539
249953_at	AT5G18960	FRS12 (FAR1-RELATED SEQUENCE 12); zinc ion binding	2.25673	0.749112	38.0214	1.70707	0.865754	0.304014	109.314	13.7484	2.60667	2.87506	1.13617	0.362737
249956_at	AT5G18940	Mo25 family protein	7.23171	2.23984	26.1931	4.01684	2.93194	1.15452	99.2212	5.67217	2.46653	3.78807	0.943832	0.284517
249957_at	AT5G18900	oxidoreductase, 2OG-Fe(II) oxygenase family protein	9.21154	6.05238	37.7912	3.76002	3.06886	1.76305	193.897	36.1306	3.00162	5.13074	1.35367	0.0366428
249959_at	AT5G18800	NADH-ubiquinone oxidoreductase 19 kDa subunit (NDUFA8) family protein	15.6713	8.2005	24.2978	0.796582	2.52095	0.82555	155.89	29.2122	6.21641	6.4158	0.955764	0.193166
249963_at	no_match	no_match	5.75364	5.62642	48.9911	19.0196	0.752331	0.164016	199.711	22.4716	7.64775	4.07649	0.904762	0.433578
249964_at	AT5G19010	MPK16 (mitogen-activated protein kinase 16); MAP kinase	7.49629	6.45905	91.0662	4.38263	2.05673	1.13312	254.619	13.478	3.64476	2.79597	0.89053	0.254028
249966_at	AT5G19030	RNA recognition motif (RRM)-containing protein	2.93971	0.928159	17.8196	1.99628	1.59292	0.561203	68.2169	1.97265	1.84549	3.8282	0.934431	0.478006
249967_at	AT5G19050	similar to unnamed protein product [Vitis vinifera] (GB:CAO71093.1); contains InterPro domain Protein of unknown function DUF1749 (InterPro:IPR013744)	8.71787	5.96886	26.5173	2.49098	2.12731	1.14417	103.888	13.3542	4.09806	3.91777	1.16775	0.0964319
249968_at	AT5G19070	similar to unknown protein [Arabidopsis thaliana] (TAIR:AT1G03260.1); similar to unnamed protein product [Vitis vinifera] (GB:CAO71095.1); contains InterPro domain SNARE associated Golgi protein (InterPro:IPR015414)	3.73583	1.95908	34.2717	2.72627	0.900926	0.402939	108.954	29.1264	4.14665	3.17913	0.814225	0.100372
249969_at	AT5G19090	heavy-metal-associated domain-containing protein	2.27513	1.12304	74.427	4.75068	0.737986	0.177349	153.267	17.438	3.08289	2.0593	0.804354	0.280642
249973_at	AT5G19130	GPI transamidase component family protein / Gaa1-like family protein	4.21335	2.76719	23.8799	3.97248	1.83066	1.72855	86.392	38.3537	2.30155	3.61777	1.46641	0.128593
249978_at	AT5G18850	similar to hypothetical protein [Vitis vinifera] (GB:CAN63854.1)	4.0858	1.70651	20.1384	2.08793	2.84409	1.2196	176.069	24.9071	1.43659	8.74296	1.9111	0.0170138
249982_at	AT5G18520	similar to unknown protein [Arabidopsis thaliana] (TAIR:AT3G09570.1); similar to unnamed protein product [Vitis vinifera] (GB:CAO18079.1); contains InterPro domain Transmembrane receptor, eukaryota; (InterPro:IPR009637)	8.23616	4.2059	84.2194	9.89352	13.1567	7.89036	240.652	8.55922	0.626006	2.85744	1.39339	0.00756245
249983_at	AT5G18470	curculin-like (mannose-binding) lectin family protein	1.76936	0.321079	47.451	9.10842	0.466028	0.142861	175.981	58.7975	3.79667	3.70869	0.918875	0.708762
249985_at	AT5G18500	protein kinase family protein	3.62987	1.9532	72.9167	10.2169	1.85208	0.819212	197.308	14.9759	1.95989	2.70593	1.10872	0.532777
249986_at	AT5G18460	similar to unknown protein [Arabidopsis thaliana] (TAIR:AT1G23340.1); similar to unknown protein [Arabidopsis thaliana] (TAIR:AT1G23340.2); similar to unnamed protein product [Vitis vinifera] (GB:CAO38766.1); contains InterPro domain Protein of unknown function DUF239, plant (InterPro:IPR004314)	2.80696	1.31951	56.2213	6.53487	1.38607	0.81126	140.229	15.2874	2.02512	2.49423	0.913474	0.6281
249987_at	AT5G18490	similar to unknown protein [Arabidopsis thaliana] (TAIR:AT3G04350.1); similar to hypothetical protein [Vitis vinifera] (GB:CAN77840.1); similar to hypothetical protein [Vitis vinifera] (GB:CAN61465.1); similar to unnamed protein product [Vitis vinifera] (GB:CAO40557.1); contains InterPro domain Protein of unknown function DUF946, plant (InterPro:IPR009291)	1.56328	0.725278	46.7184	3.94469	0.512758	0.102368	117.266	8.50062	3.04877	2.51007	0.996694	0.976496
249988_at	AT5G18310	similar to unknown protein [Arabidopsis thaliana] (TAIR:AT5G48500.1); similar to unnamed protein product [Vitis vinifera] (GB:CAO38794.1)	4.61738	2.05142	179.321	20.6857	0.850776	0.210925	717.102	129.287	5.42725	3.99898	1.08109	0.590158
249989_at	AT5G18525	WD-40 repeat family protein	3.59217	1.83191	12.1615	0.556805	1.20395	0.426863	38.522	9.06704	2.98365	3.16755	0.957331	0.677638
249994_at	AT5G18590	kelch repeat-containing protein	2.26497	0.611113	77.4497	1.17845	0.805655	0.140085	366.987	55.6502	2.81133	4.73839	1.0403	0.533198
249996_at	AT5G18600	glutaredoxin family protein	6.13304	2.5104	304.113	22.3242	1.92592	1.41117	689.446	125.733	3.18448	2.26708	0.600583	0.00814469
249997_at	AT5G18620	CHR17 (CHROMATIN REMODELING FACTOR17); DNA-dependent ATPase	5.8152	3.14631	46.8091	3.40277	1.784	0.430273	130.152	12.3371	3.25964	2.78049	1.08323	0.285959
249998_at	AT5G18580	FASS (FASS 1)	5.94759	2.12736	131.684	1.72513	1.32308	0.285945	478.395	88.5935	4.49526	3.6329	0.904562	0.0545534
249999_at	AT5G18640	lipase class 3 family protein	1.61533	0.510148	27.9276	2.08544	0.715007	0.121248	102.566	5.68253	2.25918	3.67255	1.26161	0.101325
250000_at	AT5G18650	zinc finger (C3HC4-type RING finger) family protein	2.27806	0.511908	598.861	38.0641	0.77732	0.295339	1915.67	103.808	2.93066	3.19886	1.19817	0.196078
250001_at	AT5G18680	AtTLP11 (TUBBY LIKE PROTEIN 11); phosphoric diester hydrolase/ transcription factor	6.31731	2.08541	77.2604	2.29415	0.948181	0.127145	261.733	53.3816	6.66256	3.38767	0.799148	0.00357137
250005_at	AT5G18760	zinc finger (C3HC4-type RING finger) family protein	9.3243	8.43654	61.9596	2.73708	1.53192	0.686564	174.478	8.50948	6.08666	2.816	1.09356	0.215757
250007_at	AT5G18670	BMY3 (BETA-AMYLASE 9); beta-amylase	2.8644	1.60133	563.859	101.732	1.81501	0.696248	1505.06	76.9724	1.57817	2.66922	1.20785	0.282443
250008_at	AT5G18630	lipase class 3 family protein	1.763	0.383105	67.5378	2.63221	1.60586	0.890654	216.581	12.1603	1.09785	3.20681	1.14565	0.0629642
250015_at	AT5G18070	DRT101 (DNA-DAMAGE-REPAIR/TOLERATION 101); intramolecular transferase, phosphotransferases	2.61819	1.2063	28.0815	2.23912	0.76068	0.119937	103.664	7.20525	3.4419	3.69154	1.1691	0.0841118
250016_at	AT5G18100	CSD3 (COPPER/ZINC SUPEROXIDE DISMUTASE 3)	3.85735	2.24895	18.5457	1.24976	2.09046	0.87222	177.053	19.3021	1.84521	9.54684	2.32282	0.000403451
250017_at	AT5G18140	DNAJ heat shock N-terminal domain-containing protein	1.40121	0.370267	115.387	11.9081	0.954708	0.487606	434.308	34.4187	1.46768	3.76393	1.07078	0.757304
250018_at	AT5G18150	similar to unknown protein [Arabidopsis thaliana] (TAIR:AT5G14602.1); similar to unnamed protein product [Vitis vinifera] (GB:CAO23480.1); contains domain PTHR12133 (PTHR12133)	3.89878	2.72598	54.8496	12.754	4.55728	4.02967	217.177	27.3285	0.855506	3.9595	1.25588	0.305862
250021_at	AT5G18190	protein kinase family protein	9.20714	6.69534	73.1751	3.85563	1.38829	0.440716	309.807	19.4015	6.63199	4.23378	0.925637	0.227631
250025_at	AT5G18290	SIP1;2 (SMALL AND BASIC INTRINSIC PROTEIN1B)	4.4476	3.18928	81.0771	13.7334	1.24238	0.606031	104.289	31.8053	3.57991	1.2863	0.448758	0.00614731
250029_at	AT5G18200	UDP-glucose:hexose-1-phosphate uridylyltransferase/ catalytic	2.42019	0.738556	34.7758	5.15038	1.50009	0.449821	107.238	17.916	1.61337	3.08369	0.84673	0.214273
250030_at	AT5G18120	ATAPRL7 (APR-LIKE 7)	2.66691	0.669415	71.2267	2.05862	0.906543	0.176538	225.362	26.6231	2.94185	3.16401	0.895926	0.107192
250032_at	AT5G18170	GDH1 (GLUTAMATE DEHYDROGENASE 1); oxidoreductase	2.16823	0.648343	83.4895	7.83735	0.79818	0.12341	119	26.0088	2.71647	1.42533	0.400557	0.00574889
250033_at	AT5G18110	NCBP (NOVEL CAP-BINDING PROTEIN); RNA binding / translation initiation factor	3.42586	1.71965	95.2779	9.34552	0.923483	0.187145	383.917	82.8493	3.70971	4.02944	0.831076	0.156546
250034_at	AT5G18280	ATAPY2 (APYRASE 2)	3.43808	0.88307	28.412	0.545712	1.81058	0.942989	72.0273	22.9801	1.89889	2.5351	0.953657	0.421468
250035_at	AT5G18230	transcription regulator NOT2/NOT3/NOT5 family protein	33.815	22.0015	34.5946	2.75356	2.53472	1.45059	93.8253	2.02047	13.3407	2.71214	0.955991	0.595364
250040_at	AT5G18390	pentatricopeptide (PPR) repeat-containing protein	2.49769	1.0204	33.5687	3.8153	0.637703	0.120182	76.6729	16.0758	3.9167	2.28406	0.714618	0.0697803
250041_at	AT5G18410	KLK/PIR/PIR121/PIRP (KLUNKER, PIROGI); transcription activator	5.82229	4.37981	18.2919	0.277963	6.79587	5.12665	35.204	3.43007	0.85674	1.92457	0.848885	0.352899
250042_at	AT5G18420	similar to unknown [Picea sitchensis] (GB:ABK25419.1); contains domain UNCHARACTERIZED (PTHR15975)	10.5063	9.82107	89.0849	1.10333	1.76746	0.462648	404.323	75.5218	5.94429	4.53863	1.3317	0.0557381
250045_at	AT5G17700	MATE efflux family protein	4.2261	4.06026	15.9032	3.12232	0.901443	0.354117	49.1398	11.5861	4.68815	3.08993	1.10301	0.720164
250054_at	AT5G17860	CAX7 (CALCIUM EXCHANGER 7); calcium:sodium antiporter/ cation:cation antiporter	3.77471	1.75842	109.211	2.48749	0.36415	0.0749356	392.953	117.67	10.3658	3.59811	0.698045	0.0153411
250055_at	AT5G17770	ATCBR (NADH:CYTOCHROME B5 REDUCTASE 1)	24.9349	18.9381	214.484	24.002	16.3399	15.6762	806.329	56.5908	1.52601	3.75939	1.34998	0.000644135
250057_at	AT5G17840	chaperone protein dnaJ-related	9.18849	4.25591	62.5051	2.45178	10.4535	7.51074	239.037	26.8285	0.878985	3.82429	0.862045	0.0404235
250059_at	AT5G17820	peroxidase 57 (PER57) (P57) (PRXR10)	9.60882	9.25057	19.9163	1.29129	3.46694	2.23671	32.2537	9.34724	2.77156	1.61946	0.624808	0.0415073
250060_at	AT5G17690	TFL2 (TERMINAL FLOWER 2)	2.0677	0.517845	36.9379	6.88124	1.17946	0.500729	90.5175	20.1442	1.75308	2.45053	1.24466	0.155678
250063_at	AT5G17880	CSA1 (CONSTITUTIVE SHADE-AVOIDANCE1); ATP binding / protein binding / transmembrane receptor	2.68929	0.89719	37.5431	2.08912	1.07367	0.268969	179.381	14.277	2.50477	4.77799	1.87226	7.094e-05
250064_at	AT5G17890	LIM domain-containing protein / disease resistance protein-related	4.33262	2.3559	30.1521	1.99191	0.704301	0.0964937	97.0164	5.50322	6.15166	3.21757	1.29798	0.0457371
250065_at	AT5G17910	similar to unknown protein [Arabidopsis thaliana] (TAIR:AT2G29620.1); similar to hypothetical protein [Glycine max] (GB:BAB41198.1)	3.4622	1.56205	20.503	2.90606	1.66243	1.35559	79.4865	19.2193	2.08262	3.87683	1.39115	0.328752
250066_at	AT5G17930	binding / protein binding	6.73289	5.1593	51.2533	2.28516	2.34019	1.73514	170.649	28.6125	2.87707	3.32953	0.7942	0.229364
250077_at	AT5G16680	PHD finger family protein	3.59405	0.853961	84.918	4.33874	1.10585	0.457721	284.586	83.1769	3.25004	3.3513	1.23381	0.19408
250080_at	AT5G16620	PDE120 (PIGMENT DEFECTIVE EMBRYO)	11.0676	7.31008	34.2678	3.75769	4.09882	3.19985	124.2	13.2083	2.7002	3.62438	1.36217	0.0416753
250085_at	AT5G17250	phosphatidylinositolglycan class O (PIG-O) family protein	5.81781	5.51975	16.6243	4.04615	1.46121	0.979359	55.4553	8.41621	3.98151	3.33581	0.749715	0.152139
250088_at	AT5G17290	APG5/ATG5 (AUTOPHAGY 5); transporter	2.72807	0.540468	53.4927	13.502	0.703664	0.072704	205.629	24.7621	3.87694	3.84405	0.900166	0.0736725
250090_at	AT5G17330	GAD (Glutamate decarboxylase 1); calmodulin binding	6.47629	2.85943	32.6046	2.13323	3.48613	2.87788	120.842	22.7342	1.85773	3.70629	0.80825	0.162123
250097_at	AT5G17280	similar to Os09g0530900 [Oryza sativa (japonica cultivar-group)] (GB:NP_001063752.1); similar to unknown [Populus trichocarpa] (GB:ABK92656.1)	2.32527	0.661516	86.8925	11.5302	0.665782	0.112475	321.425	67.5749	3.49254	3.69911	0.703012	0.0283816
250099_at	AT5G17300	myb family transcription factor	0.969867	0.197824	478.134	74.6268	0.490435	0.0469543	543.868	68.5524	1.97757	1.13748	0.574414	0.0773575
250102_at	AT5G16590	leucine-rich repeat transmembrane protein kinase, putative	3.04119	2.14069	81.9662	15.0962	2.05987	1.71811	133.516	30.2189	1.4764	1.62892	0.768473	0.426974
250104_at	AT5G16610	similar to unnamed protein product [Vitis vinifera] (GB:CAO44747.1)	3.05243	1.29922	33.9656	0.941159	0.921423	0.393148	122.153	17.8522	3.31273	3.59638	1.31706	0.0924639
250105_at	AT5G16630	DNA repair protein Rad4 family	3.17138	1.58351	40.0805	4.68573	1.18863	0.661664	159.035	22.6869	2.66811	3.96788	1.32368	0.0648736
250107_at	AT5G15330	SPX (SYG1/Pho81/XPR1) domain-containing protein	2.23692	1.03287	22.2973	2.07092	1.43553	1.27211	55.7727	2.45798	1.55825	2.50132	0.589497	0.0650701
250110_at	AT5G15350	plastocyanin-like domain-containing protein	18.3824	15.6455	383.774	79.6063	2.69972	1.21446	2069.75	168.913	6.809	5.39316	1.20365	0.00182714
250111_at	AT5G16290	acetolactate synthase small subunit, putative	10.8212	6.14245	100.083	5.73673	5.53263	2.96056	224.855	17.5432	1.95588	2.24668	0.810327	0.0927328
250112_at	AT5G16300	similar to hypothetical protein OsI_003871 [Oryza sativa (indica cultivar-group)] (GB:EAY76024.1); similar to predicted protein [Physcomitrella patens subsp. patens] (GB:EDQ68647.1); similar to unnamed protein product [Vitis vinifera] (GB:CAO15608.1)	10.6556	8.45682	62.5666	4.95596	2.51698	1.39732	238.893	43.9989	4.23348	3.81822	1.34984	0.0653298
250113_at	AT5G16320	FRL1 (FRIGIDA LIKE 1)	3.09505	1.61421	18.9582	1.00271	1.19954	0.685848	66.425	16.7481	2.5802	3.50376	1.16212	0.479623
250114_s_at	AT5G16370;AT5G16340	[AT5G16370, AMP-binding protein, putative];[AT5G16340, AMP-binding protein, putative]	2.31588	0.556123	327.424	33.5072	0.71837	0.109815	502.762	60.3265	3.2238	1.53551	0.68332	0.0213536
250117_at	AT5G16440	IPP1 (ISOPENTENYL DIPHOSPHATE ISOMERASE 1); isopentenyl-diphosphate delta-isomerase	3.96844	1.29929	21.7989	1.85479	2.96337	2.61045	64.5903	9.33799	1.33917	2.96301	0.914124	0.445822
250122_at	AT5G16520	similar to unknown [Populus trichocarpa] (GB:ABK95080.1)	4.51098	2.69499	23.2678	1.96178	0.752339	0.17923	92.8852	2.94986	5.99594	3.992	0.99609	0.979278
250124_at	AT5G16480	tyrosine specific protein phosphatase family protein	1.77279	0.184415	29.2764	1.71965	0.644175	0.120964	96.4511	4.20508	2.75203	3.2945	0.865433	0.144812
250126_at	AT5G16310	UCH1; ubiquitin thiolesterase	3.14961	0.749692	29.8338	1.386	1.10292	0.329197	93.3835	31.4638	2.85569	3.13012	0.824993	0.157924
250127_at	AT5G16380	similar to unknown protein [Arabidopsis thaliana] (TAIR:AT3G07470.1); similar to unnamed protein product [Vitis vinifera] (GB:CAO22944.1); contains InterPro domain Protein of unknown function DUF538 (InterPro:IPR007493)	3.1996	2.39694	11.79	3.1753	1.52076	0.560233	51.9578	3.47041	2.10396	4.40692	1.43213	0.0815605
250128_at	AT5G16540	ZFN3 (ZINC FINGER PROTEIN 3); nucleic acid binding	10.5508	9.3128	26.5545	5.76164	1.8265	0.862555	166.288	11.5253	5.77653	6.26213	1.38242	0.047407
250130_at	AT5G16510	reversibly glycosylated polypeptide, putative	6.21815	4.04077	32.5794	3.44695	5.96293	5.76998	102.223	6.92484	1.0428	3.13764	0.946192	0.678054
250131_at	AT5G16550	similar to unknown [Gossypium hirsutum] (GB:ABO31374.1)	3.86347	1.64471	38.1653	7.46658	2.89435	2.04267	112.205	2.7231	1.33483	2.93997	0.91877	0.321312
250134_at	AT5G16505	transposable element gene	2.09987	0.58862	140.401	13.3034	0.766935	0.197625	371.276	41.7336	2.738	2.64441	1.03143	0.725494
250137_at	AT5G15390	tRNA/rRNA methyltransferase (SpoU) family protein	6.92947	5.7681	27.2584	1.74823	4.3083	2.38182	58.169	3.0404	1.6084	2.13398	1.08759	0.54979
250139_at	AT5G14620	DRM2 (DOMAINS REARRANGED METHYLTRANSFERASE 2)	2.11981	0.258567	28.0171	2.961	1.1869	0.569212	69.2388	22.1695	1.78601	2.4713	0.809619	0.0207745
250144_at	AT5G14680	universal stress protein (USP) family protein	10.3858	3.52612	21.4698	2.84728	1.90461	0.519992	88.3973	9.87582	5.45296	4.11728	0.976463	0.726973
250148_at	AT5G14530	transducin family protein / WD-40 repeat family protein	2.1626	0.417457	17.6002	0.199297	1.54444	0.901331	58.8292	1.56733	1.40025	3.34253	0.826797	0.0586285
250150_at	AT5G14710	similar to unnamed protein product [Vitis vinifera] (GB:CAO14760.1)	27.4973	16.1535	14.3296	1.16785	1.47831	0.401986	81.9094	10.0216	18.6005	5.7161	0.959696	0.482899
250151_at	AT5G14570	ATNRT2.7 (ARABIDOPSIS THALIANA HIGH AFFINITY NITRATE TRANSPORTER 2.7); nitrate transmembrane transporter	2.72346	1.18459	68.7464	5.78011	0.866956	0.31325	148.083	15.2151	3.1414	2.15404	0.850397	0.41263
250155_at	AT5G15160	bHLH family protein	5.98719	4.69345	18.1883	2.66458	1.48134	1.11331	48.1055	7.31688	4.04175	2.64485	0.647625	0.0837828
250158_at	AT5G15190	unknown protein	3.49124	2.71268	14.3985	1.50246	1.16043	0.471931	21.4485	10.7468	3.00859	1.48963	0.455351	0.0233108
250159_at	AT5G15200	40S ribosomal protein S9 (RPS9B)	24.6691	16.2846	700.77	11.992	14.5278	9.30876	2145.45	245.344	1.69806	3.06155	0.866975	0.019046
250160_at	AT5G15210	ATHB30/ZFHD3 (ZINC FINGER HOMEODOMAIN 3); DNA binding / transcription factor	2.12858	0.878168	67.0803	4.5817	0.457741	0.112291	249.283	36.6508	4.65019	3.71619	1.36448	0.071433
250161_at	AT5G15240	amino acid transporter family protein	2.84686	1.09407	46.5047	8.83951	1.43218	1.20696	80.7429	22.4424	1.98778	1.73623	0.584987	0.0299395
250163_at	no_match	no_match	4.53134	2.23549	19.0434	4.75014	0.963901	0.392211	47.8222	16.4809	4.70104	2.51122	1.00896	0.958711
250164_at	AT5G15280	pentatricopeptide (PPR) repeat-containing protein	2.69974	1.59568	22.9308	4.03033	1.39358	0.804489	50.0743	3.78048	1.93727	2.18372	1.162	0.142979
250167_at	AT5G15310	AtMIXTA/AtMYB16 (myb domain protein 16); DNA binding / transcription factor	2.3502	0.847528	24.4467	3.57489	0.377449	0.12456	145.477	26.5765	6.22653	5.95077	0.973568	0.905672
250175_at	AT5G14390	similar to unknown protein [Arabidopsis thaliana] (TAIR:AT3G01690.1); similar to unnamed protein product [Vitis vinifera] (GB:CAO14651.1); contains InterPro domain Alpha/beta hydrolase fold-1 (InterPro:IPR000073)	1.08179	0.283735	19.0859	11.1169	0.614173	0.063432	79.0332	19.1558	1.76137	4.14091	0.85271	0.349899
250177_at	AT5G14420	RGLG2 (RING DOMAIN LIGASE2); ubiquitin-protein ligase	1.80469	0.221077	55.639	1.75089	1.00449	0.391229	98.2479	6.78862	1.79663	1.76581	0.848156	0.012959
250178_at	AT5G14430	dehydration-responsive protein-related	2.88878	0.77198	122.217	21.1217	1.34422	0.699404	458.278	59.9778	2.14904	3.74971	0.982437	0.893361
250179_at	AT5G14440	similar to surfeit locus protein 2 family protein / SURF2 family protein [Arabidopsis thaliana] (TAIR:AT5G40570.1); similar to unnamed protein product [Vitis vinifera] (GB:CAO14675.1); contains InterPro domain Surfeit locus 2 (InterPro:IPR008833)	15.7581	14.3982	75.8789	7.84796	2.59453	2.08586	236.255	63.3979	6.07358	3.11358	0.734808	0.0191602
250180_at	AT5G14450	GDSL-motif lipase/hydrolase family protein	4.28879	1.61826	19.2456	4.62141	0.801065	0.14056	51.591	18.5496	5.35387	2.68066	0.893858	0.315364
250184_at	AT5G14240	similar to unnamed protein product [Vitis vinifera] (GB:CAO14598.1); contains InterPro domain Phosducin (InterPro:IPR001200); contains InterPro domain Thioredoxin-like fold (InterPro:IPR012336); contains InterPro domain Thioredoxin fold (InterPro:IPR012335)	2.83205	0.808956	54.1736	4.62744	0.778784	0.150945	240.452	38.0561	3.6365	4.43855	1.0063	0.959997
250185_at	AT5G14310	ATCXE16 (ARABIDOPSIS THALIANA CARBOXYESTERASE 16); hydrolase	2.2893	0.568481	41.6583	3.6858	0.647516	0.153018	144.529	28.423	3.53552	3.46941	1.22436	0.103437
250186_at	AT5G14500	aldose 1-epimerase family protein	8.08843	7.13949	6.85548	2.58789	1.8828	1.12114	30.5217	6.40275	4.29595	4.45216	1.03411	0.855458
250188_at	AT5G14250	COP13 (CONSTITUTIVE PHOTOMORPHOGENIC 13)	13.8545	7.78146	55.6594	8.89359	4.74863	1.67385	248.971	27.0303	2.91757	4.47311	1.30517	0.000392725
250189_at	AT5G14410	unknown protein	2.68281	1.0654	107.266	20.369	0.661214	0.139201	307.987	51.1993	4.0574	2.87123	0.60471	0.0252219
250191_at	AT5G14270	ATBET9 (ARABIDOPSIS THALIANA BROMODOMAIN AND EXTRATERMINAL DOMAIN PROTEIN 9); DNA binding	3.20042	1.40745	25.4142	8.9186	0.934168	0.25403	114.191	10.8642	3.42596	4.49319	1.87815	0.00617925
250193_at	AT5G14540	proline-rich family protein	2.17015	0.641571	30.7466	6.77874	0.744191	0.108859	124.332	30.0493	2.91612	4.04377	1.32181	0.0943581
250202_at	AT5G13970	similar to unknown protein [Arabidopsis thaliana] (TAIR:AT5G13310.1); similar to OSJNBa0039C07.6 [Oryza sativa (japonica cultivar-group)] (GB:CAE05150.2); similar to hypothetical protein OsJ_014067 [Oryza sativa (japonica cultivar-group)] (GB:EAZ30584.1)	3.85005	1.71953	64.7286	7.58591	1.01647	0.219137	201.018	45.9718	3.78767	3.10555	0.987717	0.89515
250203_at	AT5G13980	glycosyl hydrolase family 38 protein	8.24111	4.40998	40.6541	5.90662	2.57149	1.07772	148.286	38.7517	3.2048	3.64749	0.778946	0.0244546
250208_at	AT5G14000	ANAC084 (Arabidopsis NAC domain containing protein 84); transcription factor	4.51811	3.0012	12.8555	1.8831	0.641489	0.22152	34.3789	5.78806	7.04317	2.67427	0.739146	0.0943958
250210_at	AT5G13890	similar to unknown [Populus trichocarpa] (GB:ABK92746.1); contains InterPro domain Protein of unknown function DUF716 (InterPro:IPR006904)	5.28099	2.29795	50.0201	8.62192	2.64418	1.32436	162.571	4.07715	1.99721	3.25011	0.971726	0.735922
250215_at	AT5G14080	pentatricopeptide (PPR) repeat-containing protein	1.24065	0.299626	22.5785	0.823202	0.621648	0.119675	80.5008	3.61647	1.99575	3.56537	1.04511	0.740234
250216_at	AT5G14090	similar to hypothetical protein [Vitis vinifera] (GB:CAN72196.1)	9.06595	6.40641	9.63498	0.238856	1.76149	1.04374	76.9469	7.81572	5.14675	7.98619	1.66594	0.0409379
250217_at	AT5G14120	nodulin family protein	2.37751	0.383624	1134.79	86.0824	1.23359	0.21599	2671.49	569.039	1.92731	2.35416	1.04194	0.438416
250218_at	AT5G14170	CHC1	2.25626	0.632058	81.2849	12.2936	1.2045	0.403354	220.608	12.706	1.87319	2.71401	1.12195	0.379945
250220_at	AT5G14210	leucine-rich repeat transmembrane protein kinase, putative	1.87907	0.604952	58.9699	3.99167	1.10375	0.470885	154.478	20.3433	1.70244	2.61961	0.926305	0.652145
250225_at	AT5G14105	similar to hypothetical protein [Vitis vinifera] (GB:CAN83318.1)	3.88154	1.99915	37.3112	3.32898	6.16921	5.38707	143.007	18.3947	0.629179	3.83282	1.2728	0.0214882
250226_at	AT5G13780	GCN5-related N-acetyltransferase, putative	6.23316	2.71774	69.241	3.50128	1.58964	0.271065	260.462	14.9386	3.92112	3.76167	0.978705	0.663933
250228_at	AT5G13840	WD-40 repeat family protein	5.17662	4.53425	14.8042	4.28808	1.65054	1.40682	14.5239	4.5111	3.13632	0.981065	0.579808	0.0965546
250232_at	AT5G13950	similar to unknown protein [Arabidopsis thaliana] (TAIR:AT3G45830.1); similar to hypothetical protein [Vitis vinifera] (GB:CAN68271.1)	2.81342	1.55798	78.5793	18.18	1.07656	0.375797	185.303	27.5666	2.61335	2.35817	1.01952	0.908068
250233_at	AT5G13460	IQD11 (IQ-domain 11); calmodulin binding	2.07987	0.683265	30.1308	1.99599	1.04796	0.351025	73.9358	16.6718	1.98467	2.45383	0.636207	0.0277921
250237_at	AT5G13560	similar to unknown protein [Arabidopsis thaliana] (TAIR:AT2G37370.1); similar to unnamed protein product [Vitis vinifera] (GB:CAO18081.1); similar to unnamed protein product [Vitis vinifera] (GB:CAO41569.1)	5.64809	2.05386	24.4813	1.36623	4.44747	3.49931	72.9473	9.60901	1.26996	2.97971	1.18916	0.147835
250238_at	AT5G13570	DCP2/TDT (DECAPPING 2); hydrolase/ m7G(5')pppN diphosphatase/ protein homodimerization	1.43378	0.193647	39.3165	4.4875	0.847211	0.319345	75.8549	19.753	1.69235	1.92934	0.931513	0.657108
250247_at	AT5G13720	structural constituent of ribosome	5.44016	2.34522	42.3194	4.84536	1.50876	0.365208	235.105	17.9448	3.60571	5.55549	0.8789	0.178549
250249_at	AT5G13760	similar to unknown protein [Arabidopsis thaliana] (TAIR:AT3G04440.1); similar to unknown protein [Arabidopsis thaliana] (TAIR:AT3G03700.1); similar to unnamed protein product [Vitis vinifera] (GB:CAO40758.1); contains InterPro domain Protein of unknown function DUF580 (InterPro:IPR007603)	1.57103	0.908644	82.4002	22.5644	0.570323	0.12674	181.006	37.8076	2.75463	2.19667	0.625999	0.275263
250254_at	AT5G13710	SMT1 (STEROL METHYLTRANSFERASE 1)	5.14977	1.93252	139.626	2.43997	1.98621	0.633754	461.316	43.9794	2.59277	3.30395	1.18365	0.0172622
250257_at	AT5G13770	pentatricopeptide (PPR) repeat-containing protein	1.87659	0.460208	395.04	31.2512	2.7412	1.57111	1043.4	188.896	0.684587	2.64125	1.18302	0.195759
250259_at	AT5G13800	hydrolase, alpha/beta fold family protein	2.66803	1.24411	36.6908	5.19903	0.844342	0.119549	211.094	21.5675	3.15989	5.75331	2.06082	0.00286599
250260_at	AT5G13810	glutaredoxin family protein	5.74174	1.97882	86.599	10.2287	1.81945	0.996536	262.926	40.2457	3.15576	3.03613	0.978922	0.844029
250262_at	AT5G13410	immunophilin / FKBP-type peptidyl-prolyl cis-trans isomerase family protein	6.23732	4.46761	29.2118	5.91984	6.23586	5.75843	174.588	8.97701	1.00023	5.9766	1.08009	0.542789
250263_at	AT5G13470	similar to hypothetical protein [Vitis vinifera] (GB:CAN76949.1)	4.15746	1.96698	11.6989	2.37327	1.88077	0.563468	49.0424	5.65228	2.21051	4.19205	1.0303	0.780821
250264_at	AT5G12890	UDP-glucoronosyl/UDP-glucosyl transferase family protein	2.29921	0.931023	31.7722	6.28125	0.801928	0.268947	140.727	41.8359	2.86711	4.42927	1.43545	0.0928617
250268_s_at	AT5G12950;AT5G12960	[AT5G12950, catalytic];[AT5G12960, catalytic]	8.54237	6.78361	33.904	1.57969	1.5983	1.09294	207.312	87.6632	5.34466	6.11466	1.65437	0.000522169
250273_at	AT5G13010	EMB3011 (EMBRYO DEFECTIVE 3011); RNA helicase	3.13532	1.16909	98.5601	12.5986	0.712461	0.141007	489.264	129.012	4.40069	4.96412	1.40471	0.0480971
250274_at	AT5G13020	emsy N terminus domain-containing protein / ENT domain-containing protein	7.75493	5.56374	37.1338	5.80929	6.03407	4.84222	84.112	12.6577	1.28519	2.26511	0.890222	0.379797
250281_at	AT5G13240	transcription regulator	4.17103	2.25971	31.377	1.91934	1.51912	0.633438	187.639	27.3951	2.74569	5.98014	0.818883	0.0390469
250282_at	no_match	no_match	5.57587	2.46136	32.3583	9.04448	1.38413	0.8045	134.287	26.9703	4.02843	4.15001	1.08535	0.653607
250284_at	AT5G13290	protein kinase family protein	3.40997	1.38282	31.4694	0.89138	1.69896	1.02578	91.0095	17.6563	2.0071	2.892	0.845974	0.327604
250287_at	AT5G13330	RAP2.6L (related to AP2 6L); DNA binding / transcription factor	3.9347	1.2746	94.1619	8.09533	0.431189	0.0490202	309.65	105.451	9.12522	3.28849	0.712932	0.000467965
250291_at	AT5G13280	AK-LYS1 (ASPARTATE KINASE 1)	10.1662	5.03207	96.01	4.99777	5.26841	3.69599	230.989	12.2509	1.92966	2.40588	0.948405	0.618603
250293_s_at	AT5G13370;AT5G13360	[AT5G13370, auxin-responsive GH3 family protein];[AT5G13360, auxin-responsive GH3 family protein]	5.91042	2.94515	170.706	23.043	1.77872	0.917995	263.972	39.717	3.32285	1.54635	0.717473	0.00966448
250295_at	AT5G13390	NEF1 (NO EXINE FORMATION 1)	17.7157	11.9218	104.128	12.242	2.12787	0.998293	408.076	61.4502	8.32554	3.91897	1.19172	0.105888
250297_at	AT5G11980	conserved oligomeric Golgi complex component-related / COG complex component-related	7.39632	2.29954	45.0913	2.51912	3.62976	2.17261	143.881	4.94557	2.03769	3.19089	0.856002	0.213871
250298_at	AT5G11860	NLI interacting factor (NIF) family protein	4.98066	2.42608	51.0597	2.87541	0.931515	0.25103	262.464	26.849	5.34684	5.14034	1.18417	0.120965
250299_at	AT5G11910	esterase/lipase/thioesterase family protein	3.61694	0.918181	17.9185	0.835446	1.41205	0.842149	95.9808	13.8034	2.56149	5.35651	1.03549	0.796564
250300_at	AT5G11890	similar to unknown protein [Arabidopsis thaliana] (TAIR:AT1G17620.1); similar to unknown [Populus trichocarpa] (GB:ABK93997.1); contains InterPro domain Harpin-induced 1 (InterPro:IPR010847)	2.6326	1.17978	44.082	5.98789	0.749784	0.150818	196.43	14.7249	3.51114	4.45602	1.239	0.0928084
250301_at	AT5G11970	similar to unknown protein [Arabidopsis thaliana] (TAIR:AT2G19460.1); similar to unnamed protein product [Vitis vinifera] (GB:CAO45667.1)	4.69164	4.03619	17.6889	5.01271	0.902824	0.315433	112.052	19.006	5.19663	6.3346	1.57569	0.12045
250306_at	AT5G12170	similar to unknown protein [Arabidopsis thaliana] (TAIR:AT5G19380.1); similar to unnamed protein product [Vitis vinifera] (GB:CAO16866.1); contains domain Multidrug resistance efflux transporter EmrE (SSF103481)	2.6675	1.37376	12.405	2.35694	0.714385	0.0740765	32.4644	9.47684	3.73398	2.61704	0.807798	0.346194
250307_at	AT5G12170	similar to unknown protein [Arabidopsis thaliana] (TAIR:AT5G19380.1); similar to unnamed protein product [Vitis vinifera] (GB:CAO16866.1); contains domain Multidrug resistance efflux transporter EmrE (SSF103481)	2.59028	0.604922	133.455	4.01003	0.623451	0.0652629	646.809	116.993	4.15475	4.84664	0.906154	0.35604
250310_at	AT5G12230	similar to unknown protein [Arabidopsis thaliana] (TAIR:AT5G19480.1); similar to unknown protein [Arabidopsis thaliana] (TAIR:AT5G19480.2); similar to hypothetical protein OsI_037842 [Oryza sativa (indica cultivar-group)] (GB:EAY83883.1)	1.59318	0.239833	48.7695	3.03846	0.823528	0.242868	147.145	38.4752	1.93458	3.01714	0.961578	0.788336
250312_at	AT5G12260	similar to glycosyltransferase family protein 2 [Arabidopsis thaliana] (TAIR:AT5G60700.1); similar to unnamed protein product [Vitis vinifera] (GB:CAO17599.1)	4.40559	3.78133	30.2556	8.72451	1.48295	0.763078	116.082	16.1949	2.97083	3.83669	1.00926	0.953008
250313_at	AT5G12210	geranylgeranyl transferase type II beta subunit, putative / RAB geranylgeranyltransferase beta subunit, putative	5.68307	2.72309	18.6155	0.896033	2.8211	1.85609	82.4572	11.2648	2.01449	4.42949	1.18494	0.156143
250314_at	AT5G12190	RNA recognition motif (RRM)-containing protein	7.85798	4.62247	56.2914	3.05983	1.30378	0.880318	328.432	19.9887	6.02708	5.8345	0.996427	0.980624
250318_at	AT5G12200	dihydropyrimidinase / DHPase / dihydropyrimidine amidohydrolase / hydantoinase (PYD2)	2.98047	0.505624	23.2711	4.14146	0.931906	0.181832	168.711	10.1102	3.19826	7.24983	1.2778	0.0931941
250319_at	AT5G12120	ubiquitin-associated (UBA)/TS-N domain-containing protein	2.61504	0.804625	209.596	11.4175	0.59325	0.0937568	601.206	52.2764	4.40799	2.8684	1.02317	0.835687
250320_at	AT5G12840	HAP2A (EMBRYO DEFECTIVE 2220); transcription factor	4.12532	1.46746	25.1432	3.94872	1.17893	0.464752	68.2428	20.7326	3.4992	2.71416	0.962712	0.731331
250321_at	AT5G12850	zinc finger (CCCH-type) family protein	2.33039	0.678445	59.8018	4.12683	0.871542	0.210043	136.789	9.6638	2.67387	2.28737	1.04636	0.673733
250323_at	AT5G12880	proline-rich family protein	3.29935	0.753488	5.73428	1.82343	1.17389	0.86228	39.8364	5.41695	2.8106	6.94706	1.31403	0.252835
250327_at	AT5G12050	similar to unnamed protein product [Vitis vinifera] (GB:CAO45643.1)	0.941719	0.286666	210.253	46.4411	0.329528	0.0501101	368.398	31.6931	2.85778	1.75217	0.675588	0.189072
250329_at	AT5G11800	KEA6 (K+ efflux antiporter 6); potassium:hydrogen antiporter	3.63429	1.87461	22.9434	0.270833	1.04125	0.34492	109.798	25.1377	3.49032	4.7856	0.728241	0.0473564
250332_at	AT5G11680	similar to hypothetical protein OsI_031621 [Oryza sativa (indica cultivar-group)] (GB:EAY77662.1)	8.52452	4.69271	48.0772	1.79015	2.17751	0.95903	299.048	20.1272	3.9148	6.22018	1.51725	0.00587617
250333_at	AT5G11690	ATTIM17-3 (Arabidopsis thaliana translocase inner membrane subunit 17-3); P-P-bond-hydrolysis-driven protein transmembrane transporter	8.26343	5.8281	19.282	0.720953	7.82072	5.73418	81.0111	10.2765	1.05661	4.20138	1.15123	0.385147
250334_at	AT5G11770	NADH-ubiquinone oxidoreductase 20 kDa subunit, mitochondrial	10.3554	4.72025	98.4097	6.4926	5.69065	3.75136	416.521	41.1616	1.81972	4.23252	1.45932	0.0423074
250335_at	AT5G11650	hydrolase, alpha/beta fold family protein	7.02915	4.56659	113.059	4.83111	1.01396	0.362397	231.297	23.0136	6.93241	2.0458	0.648767	0.00107387
250336_at	AT5G11720	alpha-glucosidase 1 (AGLU1)	2.80916	0.6057	40.4984	4.14022	1.03122	0.283261	161.161	15.6011	2.72412	3.97945	1.04504	0.431515
250338_at	AT5G11760	similar to hypothetical protein [Oryza sativa (japonica cultivar-group)] (GB:AAX95651.1); similar to hypothetical protein OsI_012773 [Oryza sativa (indica cultivar-group)] (GB:EAY91540.1); contains InterPro domain Protein of unknown function DUF1764, eukaryotic (InterPro:IPR013885)	8.71392	4.48174	89.1391	3.53419	1.27263	0.459885	429.889	91.5233	6.84716	4.82268	1.20139	0.25668
250339_at	AT5G11670	ATNADP-ME2 (NADP-MALIC ENZYME 2); malate dehydrogenase (oxaloacetate-decarboxylating) (NADP+)/ malic enzyme/ oxidoreductase, acting on NADH or NADPH, NAD or NADP as acceptor	6.12072	3.04928	71.8272	11.4054	2.07715	0.993489	354.125	17.6787	2.94669	4.93024	1.01534	0.885952
250340_at	AT5G11840	similar to unknown protein [Arabidopsis thaliana] (TAIR:AT5G67370.1); similar to unnamed protein product [Vitis vinifera] (GB:CAO43828.1); contains InterPro domain Protein of unknown function DUF1230 (InterPro:IPR009631)	5.38766	2.26362	34.4946	2.20036	4.34901	3.69953	135.663	11.6897	1.23882	3.93287	0.78242	0.0940085
250341_at	AT5G11850	protein kinase family protein	2.52509	0.843746	22.1038	1.20632	0.836393	0.206753	94.0782	3.90969	3.01902	4.25621	1.26056	0.0714
250347_at	AT5G11960	similar to hypothetical protein [Vitis vinifera] (GB:CAN81798.1); contains InterPro domain Protein of unknown function DUF6, transmembrane; (InterPro:IPR000620)	3.87036	1.81815	23.7158	2.551	2.17914	1.42021	81.5815	12.8586	1.77609	3.43996	1.1566	0.358052
250350_at	AT5G12010	similar to unknown protein [Arabidopsis thaliana] (TAIR:AT4G29780.1); similar to unnamed protein product [Vitis vinifera] (GB:CAO43835.1); contains domain PTHR22930 (PTHR22930)	5.86387	3.31764	150.496	6.14464	0.620223	0.154043	291.294	29.8344	9.45446	1.93556	0.746744	0.0506042
250352_at	AT5G11490	adaptin family protein	5.53242	1.96124	47.1796	3.2044	1.70666	0.636249	184.326	38.5885	3.24165	3.90689	1.06443	0.443148
250354_at	AT5G11640	similar to unnamed protein product [Vitis vinifera] (GB:CAO44011.1); contains InterPro domain Thioredoxin-like fold (InterPro:IPR012336); contains InterPro domain Thioredoxin fold (InterPro:IPR012335)	3.57283	1.17681	36.7099	3.65159	3.64227	1.53415	93.3257	6.11513	0.980933	2.54224	0.848522	0.0829739
250357_at	AT5G11730	similar to unknown protein [Arabidopsis thaliana] (TAIR:AT5G25970.1); similar to hypothetical protein [Vitis vinifera] (GB:CAN70606.1); contains InterPro domain Protein of unknown function DUF266, plant (InterPro:IPR004949)	1.98574	0.385421	45.8042	4.24586	0.748233	0.242049	195.175	44.7479	2.6539	4.26107	1.20989	0.0233243
250362_at	AT5G11380	DXPS3 (1-DEOXY-D-XYLULOSE 5-PHOSPHATE SYNTHASE 3); 1-deoxy-D-xylulose-5-phosphate synthase	3.34947	1.2485	40.8241	2.43229	2.27963	1.13916	137.082	16.925	1.46931	3.35787	1.1406	0.303469
250363_at	AT5G11390	similar to unknown protein [Arabidopsis thaliana] (TAIR:AT1G68910.1); similar to hypothetical protein [Vitis vinifera] (GB:CAN67491.1)	2.02346	0.43882	36.652	2.97834	0.578179	0.128142	174.811	28.2577	3.49972	4.76948	1.1517	0.333846
250366_at	AT5G11420	similar to unknown protein [Arabidopsis thaliana] (TAIR:AT5G25460.1); similar to unknown [Ricinus communis] (GB:CAB02653.1); contains InterPro domain Protein of unknown function DUF642 (InterPro:IPR006946); contains InterPro domain Galactose-binding like (InterPro:IPR008979)	7.0367	5.58261	434.948	29.6495	2.47999	1.15968	664.225	86.1337	2.83739	1.52714	0.598015	0.0567033
250368_at	AT5G11280	similar to unknown protein [Arabidopsis thaliana] (TAIR:AT1G80200.1); similar to unknown [Populus trichocarpa] (GB:ABK96125.1)	5.28254	2.94979	87.7516	6.39716	1.38899	0.181486	403.553	28.2557	3.80314	4.59881	1.14251	0.0411654
250382_at	AT5G11580	UVB-resistance protein-related / regulator of chromosome condensation (RCC1) family protein	2.89719	1.17033	46.8721	4.70344	1.35843	0.413058	128.711	1.90979	2.13274	2.74601	1.09207	0.587971
250395_at	AT5G10950	cylicin-related	4.18422	2.36304	30.6323	3.10402	0.876716	0.244761	80.7643	4.67577	4.77261	2.63657	1.26337	0.0817314
250397_at	AT5G10980	histone H3	5.43939	1.53802	481.399	30.8009	1.47161	0.6993	1633.17	341.325	3.6962	3.39255	0.889886	0.189697
250398_at	AT5G11000	similar to unknown protein [Arabidopsis thaliana] (TAIR:AT2G25200.1); similar to hypothetical protein [Vitis vinifera] (GB:CAN69699.1); contains InterPro domain Protein of unknown function DUF868, plant (InterPro:IPR008586)	1.91757	0.438423	63.9703	2.61334	0.566887	0.130804	140.52	62.7819	3.38263	2.19665	0.894801	0.174777
250399_at	AT5G10750	similar to unknown protein [Arabidopsis thaliana] (TAIR:AT5G24990.1); similar to hypothetical protein [Vitis vinifera] (GB:CAN83078.1); contains InterPro domain Protein of unknown function DUF1336 (InterPro:IPR009769)	3.18443	2.44058	62.8353	7.83063	0.715827	0.191497	161.295	13.4857	4.4486	2.56695	1.12579	0.274703
250400_at	AT5G10740	protein phosphatase 2C-related / PP2C-related	3.93795	1.88517	21.7503	1.18237	0.909149	0.246523	148.511	9.74054	4.33147	6.82801	1.27376	0.136387
250401_at	AT5G10780	similar to unknown [Populus trichocarpa] (GB:ABK95804.1); contains InterPro domain Uncharacterised conserved protein UCP017207, transmembrane-p85 (InterPro:IPR016687); contains InterPro domain Protein of unknown function DUF1077 (InterPro:IPR009445)	4.3919	1.33263	76.8791	3.58744	1.43225	0.5104	324.235	35.2038	3.06644	4.21746	0.850096	0.123399
250402_at	AT5G10940	transducin family protein / WD-40 repeat family protein	4.1413	2.67693	32.6334	1.86337	1.00121	0.258939	113.725	3.50008	4.1363	3.48492	0.98174	0.906129
250404_at	AT5G10960	CCR4-NOT transcription complex protein, putative	2.06154	0.517498	358.101	19.4523	0.603403	0.0717388	1366.7	133.024	3.41653	3.81652	1.04981	0.326137
250407_at	AT5G10870	ATCM2 (CHORISMATE MUTASE 2); chorismate mutase	5.69232	2.48437	14.8769	0.731276	1.42731	0.457733	62.3494	9.75744	3.98814	4.19102	1.0024	0.976176
250409_at	AT5G10860	CBS domain-containing protein	7.46371	6.33879	183.704	8.33985	1.38283	0.487208	726.634	87.3269	5.39741	3.95547	1.15623	0.0638314
250410_at	AT5G11010	pre-mRNA cleavage complex-related	5.06285	3.27609	78.869	6.12551	3.2959	3.23708	220.263	27.9869	1.5361	2.79277	1.13719	0.2744
250423_s_at	AT5G10600;AT5G10610	[AT5G10600, CYP81K2 (cytochrome P450, family 81, subfamily K, polypeptide 2); oxygen binding];[AT5G10610, CYP81K1 (cytochrome P450, family 81, subfamily K, polypeptide 1); oxygen binding]	4.41459	2.71526	18.2419	0.5659	0.798983	0.19386	80.9802	12.6566	5.52526	4.43925	1.12152	0.409171
250424_at	AT5G10550	GTE2 (GLOBAL TRANSCRIPTION FACTOR GROUP E 2); DNA binding	2.69514	0.809756	177.915	33.999	0.716498	0.203897	531.058	46.7909	3.76154	2.98491	1.12901	0.489604
250426_at	AT5G10510	AIL6 (AINTEGUMENTA-LIKE 6); DNA binding / transcription factor	4.43029	3.32982	14.3166	0.371645	2.41231	1.36256	30.1313	1.05823	1.83653	2.10465	0.742959	0.0991748
250435_at	AT5G10380	zinc finger (C3HC4-type RING finger) family protein	1.60791	0.82779	11.077	2.22508	0.506247	0.13353	38.2336	10.4396	3.17614	3.45164	1.08206	0.478967
250436_at	AT5G10350	polyadenylate-binding protein family protein / PABP family protein	4.99988	1.57622	46.6597	3.54666	2.54882	1.29862	190.276	10.9021	1.96164	4.07795	1.22248	0.100283
250437_at	AT5G10430	AGP4 (ARABINOGALACTAN-PROTEIN 4)	4.48113	3.42237	55.9361	4.92343	1.08443	0.574805	48.1215	8.87253	4.13223	0.860294	0.0979276	6.43964e-05
250439_at	AT5G10450	GRF6 (G-BOX REGULATING FACTOR 6); protein phosphorylated amino acid binding	9.55468	5.12308	319.647	26.3493	1.82739	0.462079	1030.59	44.1819	5.2286	3.22414	0.966241	0.474224
250441_at	AT5G10540	peptidase M3 family protein / thimet oligopeptidase family protein	7.60307	3.54015	44.1832	2.91754	5.26397	4.79359	151.697	3.31345	1.44436	3.43337	0.877302	0.40122
250444_at	AT5G10560	glycosyl hydrolase family 3 protein	4.03899	1.39975	61.0705	3.1573	4.30398	1.83974	200.594	20.2677	0.938432	3.28462	1.06606	0.209036
250448_at	AT5G10820	integral membrane transporter family protein	6.74496	4.21187	33.9485	3.11107	1.01046	0.256382	105.99	7.20316	6.67514	3.12209	0.827491	0.270803
250452_at	AT5G10630	elongation factor 1-alpha, putative / EF-1-alpha, putative	8.28979	3.5762	45.4514	1.24353	2.49709	1.33881	168.154	19.2103	3.31978	3.69965	0.901015	0.112109
250456_at	AT5G09900	EMB2107/MSA/RPN5A (EMBRYO DEFECTIVE 2107)	13.0016	10.8282	98.2244	3.99032	4.0466	3.43857	363.87	14.6482	3.21297	3.70448	1.0634	0.195458
250457_at	AT5G09880	RNA recognition motif (RRM)-containing protein	9.54694	7.9918	83.9218	1.22258	2.62697	0.725977	273.235	27.6302	3.63421	3.25583	0.937478	0.245915
250460_at	AT5G09850	transcription elongation factor-related	3.80445	1.13786	69.8032	3.23052	1.33094	0.469407	245.119	54.7233	2.85846	3.51157	1.09978	0.461345
250462_at	AT5G10020	leucine-rich repeat transmembrane protein kinase, putative	4.09699	2.28934	55.4532	2.39447	0.803153	0.30729	169.746	35.5963	5.10113	3.06107	0.739234	0.0966233
250463_at	AT5G10030	TGA4 (TGACG MOTIF-BINDING FACTOR 4); DNA binding / calmodulin binding / transcription factor	2.18074	0.704051	48.3298	3.28245	1.3756	0.670469	105.486	8.77303	1.58531	2.18262	1.03412	0.782183
250477_at	AT5G10190	transporter-related	2.25522	0.713313	28.4069	0.943107	1.03255	0.220259	98.8808	8.75821	2.18414	3.48087	1.23493	0.162586
250480_at	AT5G10290	leucine-rich repeat family protein / protein kinase family protein	2.42445	1.03082	33.8059	5.0238	1.10303	0.341361	162.266	41.2869	2.19799	4.79991	1.39899	0.107129
250486_at	AT5G09672;AT5G09670	[AT5G09672, CPuORF21 (Conserved peptide upstream open reading frame 21)];[AT5G09670, loricrin-related]	3.79762	0.728483	96.1139	1.65407	0.961546	0.34964	326.202	22.7426	3.9495	3.39391	1.29325	0.0270756
250490_at	AT5G09760	pectinesterase family protein	3.49377	2.03101	44.6831	7.26062	2.81659	2.34583	57.6315	6.18178	1.24043	1.28979	0.531122	0.0179253
250492_at	AT5G09790	ATXR5 (SETDOMAIN GROUP 15); DNA binding	1.3029	0.367648	25.1862	5.12064	0.921071	0.418489	58.5841	7.41065	1.41455	2.32604	1.13138	0.554657
250494_at	AT5G09740	HAM2 (HISTONE ACETYLTRANSFERASE OF THE MYST FAMILY 2); H3/H4 histone acetyltransferase/ nucleic acid binding / zinc ion binding	4.03695	1.80935	20.5003	2.20538	1.65613	0.552751	86.7171	15.9623	2.43759	4.23004	0.993414	0.885373
250497_at	AT5G09630	protein binding / zinc ion binding	2.18287	0.889292	12.792	1.48389	0.79515	0.476197	42.4722	9.08164	2.74524	3.32021	1.12782	0.703225
250503_at	AT5G09820	plastid-lipid associated protein PAP / fibrillin family protein	2.49359	0.851433	61.2664	20.7842	2.35097	2.30317	148.225	17.2615	1.06066	2.41935	0.773618	0.350877
250510_at	AT5G09920	RPB15.9 (RNA polymerase II 15.9)	10.6298	3.76212	33.379	3.53877	2.09343	0.847302	169.113	29.8657	5.07767	5.06646	1.04097	0.769768
250511_at	AT5G09960	similar to unknown protein [Arabidopsis thaliana] (TAIR:AT5G64850.1); similar to 4D11_4 [Brassica rapa subsp. pekinensis] (GB:AAZ67518.1)	5.30354	3.04657	36.2847	4.01494	1.12223	0.179779	235.391	22.4393	4.7259	6.48735	1.05614	0.664186
250513_at	AT5G09890	protein kinase, putative	2.46839	0.857963	85.0653	4.29111	1.0121	0.311954	227.337	38.4222	2.43889	2.6725	0.828406	0.40589
250516_at	AT5G09620	octicosapeptide/Phox/Bem1p (PB1) domain-containing protein	6.12953	2.9392	172.701	9.37379	0.769987	0.0783343	630.251	61.2823	7.96056	3.64937	0.841787	0.0584687
250518_at	AT5G08139	zinc finger (C3HC4-type RING finger) family protein	2.21332	0.872373	43.7385	3.66057	0.634301	0.161723	167.099	31.2051	3.48939	3.8204	1.15649	0.464966
250520_at	AT5G08470	PEX1 (PEROXISOME 1); ATPase	5.44599	3.15235	9.17911	2.88007	1.23811	0.269925	32.5084	7.66423	4.39862	3.54157	1.00044	0.997064
250523_at	AT5G08510	pentatricopeptide (PPR) repeat-containing protein	2.54656	1.29274	12.9745	0.866462	1.14748	0.390817	27.0968	6.74163	2.21927	2.08847	0.755782	0.00685784
250524_at	AT5G08520	myb family transcription factor	1.59079	0.413257	71.1253	4.50707	0.57578	0.0875152	294.297	56.8814	2.76284	4.13773	1.23078	0.0647087
250525_at	AT5G08550	ILP1 (INCREASED LEVEL OF POLYPLOIDY1-1D); translation repressor	3.23288	1.85704	55.3903	1.46081	0.664136	0.139505	172.559	35.2473	4.8678	3.11533	0.931547	0.557409
250526_at	AT5G08570	pyruvate kinase, putative	12.77	11.9833	67.2474	1.53941	2.92906	1.42471	279.303	25.2089	4.35977	4.15337	0.927074	0.198597
250532_at	AT5G08540	similar to unnamed protein product [Vitis vinifera] (GB:CAO65975.1)	9.54086	6.29332	28.8199	3.42811	5.27706	4.73111	127.418	9.05314	1.80799	4.42117	0.938843	0.389087
250534_at	AT5G08530	CI51 (51 KDA SUBUNIT OF COMPLEX I); NADH dehydrogenase (ubiquinone)	7.83348	5.09649	106.772	13.3165	4.79477	3.04509	289.64	1.02421	1.63376	2.71269	1.17353	0.323665
250536_at	AT5G08535	D111/G-patch domain-containing protein	3.27497	1.12162	55.4743	5.71569	0.714018	0.154375	214.118	5.52721	4.58668	3.85977	0.830283	0.0987797
250539_at	AT5G08560	transducin family protein / WD-40 repeat family protein	4.50961	1.48965	159.416	5.79111	0.748876	0.128524	690.847	224.476	6.02184	4.33362	0.952835	0.347269
250540_at	AT5G08580	calcium-binding EF hand family protein	4.50196	1.89705	30.2259	2.69145	3.90782	3.62062	87.7429	25.1729	1.15204	2.90291	0.900066	0.127082
250543_at	AT5G08190	TATA-binding protein-associated phosphoprotein Dr1 protein, putative	2.68395	1.39096	29.8247	2.86439	1.1832	0.444589	87.836	3.42706	2.26839	2.94507	1.06167	0.663177
250544_at	AT5G08080	SYP132 (syntaxin 132); SNAP receptor	7.64915	4.44019	93.7198	15.8238	1.58911	0.636838	345.045	97.3769	4.81349	3.68167	1.07171	0.584678
250545_at	AT5G08160	ATPK3 (Arabidopsis thaliana serine/threonine protein kinase 3); kinase	4.46907	1.89255	46.0176	2.52383	4.13494	1.4613	172.972	33.2591	1.0808	3.75882	0.954042	0.672707
250548_at	AT5G08120	MBP2C; protein binding	2.29725	0.867133	28.8267	2.95028	1.31385	0.30507	93.7065	24.8347	1.74849	3.25068	1.22799	0.14477
250552_at	AT5G07890	myosin heavy chain-related	2.334	0.997423	38.7455	12.9247	1.26507	0.648833	114.497	8.36902	1.84495	2.95511	1.06437	0.670272
250553_at	AT5G07960	Identical to UPF0139 protein At5g07960 [Arabidopsis Thaliana] (GB:Q9SD88); similar to unknown [Populus trichocarpa] (GB:ABK93624.1); contains InterPro domain Protein of unknown function UPF0139 (InterPro:IPR005351)	4.46113	1.42664	31.3082	1.56755	1.98427	0.381743	146.304	1.79326	2.24824	4.67304	0.939723	0.713342
250555_at	AT5G07950	similar to unnamed protein product [Vitis vinifera] (GB:CAO64456.1)	2.18884	0.592345	18.097	1.33094	1.01109	0.258593	72.3931	5.50606	2.16483	4.00027	0.951096	0.665302
250556_at	AT5G07920	DGK1 (DIACYLGLYCEROL KINASE 1, DIACYLGLYCEROL KINASE1); diacylglycerol kinase	5.48286	3.69337	20.2237	0.845077	1.40462	0.555488	99.5278	9.69628	3.90346	4.92134	1.34064	0.172706
250557_at	AT5G07842;AT5G07840	[AT5G07842, CPuORF16 (Conserved peptide upstream open reading frame 16)];[AT5G07840, ankyrin repeat family protein]	5.63178	3.85291	36.1126	4.19232	0.814445	0.129997	136.832	11.28	6.91487	3.78904	0.734947	0.0126127
250559_at	AT5G08010	similar to unknown protein [Arabidopsis thaliana] (TAIR:AT5G61040.1); similar to unnamed protein product [Vitis vinifera] (GB:CAO41860.1)	5.14782	4.69548	24.9946	2.15952	1.62895	0.910205	113.693	13.3126	3.16022	4.5487	1.80684	0.0529077
250566_at	AT5G08070	TCP17 (TCP domain protein 17); transcription factor	1.97472	0.772406	22.1928	2.31837	1.45983	0.954525	34.3097	7.63194	1.35271	1.54598	1.05499	0.70806
250571_at	AT5G08200	peptidoglycan-binding LysM domain-containing protein	2.16729	1.00916	38.6304	4.00763	0.784986	0.31082	77.8854	17.0747	2.76092	2.01617	0.783783	0.123556
250577_at	AT5G07910	leucine-rich repeat family protein	3.87981	2.22316	17.0295	1.54952	1.78395	1.02938	53.9937	12.996	2.17484	3.1706	1.05209	0.687553
250580_at	AT5G07440	GDH2 (GLUTAMATE DEHYDROGENASE 2); oxidoreductase	2.27996	0.467003	685.888	16.1576	0.695569	0.0990659	1700.1	462.103	3.27783	2.47869	0.797793	0.0602492
250581_at	AT5G07300	BON2 (BONZAI 2)	4.87625	4.367	29.2576	2.7367	1.89583	1.16165	71.1491	12.3556	2.57209	2.43182	0.891128	0.365565
250582_at	AT5G07580	DNA binding / transcription factor	1.68077	0.235539	67.3059	3.2653	0.793507	0.254189	456.285	90.6128	2.11815	6.77928	1.71898	0.0105877
250584_at	AT5G07590	WD-40 repeat protein family	2.06891	0.801502	20.1287	0.770494	2.34325	1.28589	45.9902	6.0306	0.882923	2.28481	1.22559	0.445787
250586_at	AT5G07630	nuclear division RFT family protein	4.62874	2.93019	19.6019	3.81879	1.68041	1.01818	38.6329	9.17482	2.75453	1.97088	0.579882	0.0893934
250590_at	AT5G07710	exonuclease family protein	5.65221	4.29575	19.0052	1.57896	1.47699	0.396607	68.1015	9.0702	3.82685	3.5833	0.97785	0.898535
250602_s_at	AT5G07940;AT5G07980	[AT5G07940, similar to dentin sialophosphoprotein-related [Arabidopsis thaliana] (TAIR:AT5G07970.1); similar to dentin sialophosphoprotein-related [Arabidopsis thaliana] (TAIR:AT5G07980.1); similar to unnamed protein product [Vitis vinifera] (GB:CAO64452.1)];[AT5G07980, dentin sialophosphoprotein-related]	3.51089	1.97312	57.6777	5.91516	1.89524	1.41213	198.025	71.7521	1.85248	3.4333	1.12646	0.3065
250604_at	AT5G07830	ATGUS2 (ARABIDOPSIS THALIANA GLUCURONIDASE 2); beta-glucuronidase	3.90701	1.49503	36.0906	6.65481	1.06499	0.339141	257.67	57.8142	3.66858	7.13953	1.44155	0.129441
250607_at	AT5G07370	IPK2a (INOSITOL POLYPHOSPHATE KINASE 2 ALPHA); inositol or phosphatidylinositol kinase	6.49455	3.07249	103.031	6.53609	1.3728	0.54094	320.458	25.3248	4.73087	3.1103	0.811757	0.16127
250609_at	AT5G07470	PMSR3 (PEPTIDEMETHIONINE SULFOXIDE REDUCTASE 3); peptide-methionine-(S)-S-oxide reductase	6.7375	3.25811	32.3043	1.44149	1.77845	0.54085	174.437	15.5076	3.78842	5.3998	0.9179	0.350862
250615_at	AT5G07270	ankyrin repeat family protein	6.45632	5.49486	42.6233	5.6531	1.55133	0.739919	105.54	0.158554	4.1618	2.47611	0.676918	0.0387269
250617_at	AT5G07290	AML4 (ARABIDOPSIS MEI2-LIKE); RNA binding	2.88367	1.20942	70.8789	3.92088	1.35646	0.626656	211.813	41.7068	2.12588	2.98838	1.26194	0.190607
250618_at	AT5G07220	ATBAG3 (ARABIDOPSIS THALIANA BCL-2-ASSOCIATED ATHANOGENE 3); protein binding	3.80036	1.40273	87.8959	11.3999	1.16337	0.280497	514.361	76.249	3.26669	5.85193	1.93478	0.00317919
250621_at	AT5G07250	rhomboid family protein	4.74875	1.7511	43.5317	1.36953	1.68073	0.629642	178.684	20.3404	2.82541	4.10469	1.13715	0.0632363
250623_at	AT5G07320	mitochondrial substrate carrier family protein	2.76308	0.686952	50.273	4.93786	2.47082	1.26916	133.01	30.8214	1.11829	2.64575	0.900776	0.276704
250625_at	AT5G07340	calnexin, putative	8.44798	5.32221	38.0576	4.39824	3.8679	1.63622	146.176	11.9839	2.18412	3.84091	1.10769	0.300755
250626_at	no_match	no_match	4.83832	1.32681	113.458	7.94945	2.85332	1.59748	359.907	37.1971	1.69568	3.17215	0.942852	0.564577
250627_at	AT5G07360	amidase family protein	4.34215	2.23214	13.9288	0.862109	2.32858	0.644789	42.0003	0.927752	1.86472	3.01536	1.70196	0.0294795
250643_at	AT5G06780	emsy N terminus domain-containing protein / ENT domain-containing protein	1.71366	0.331064	62.0307	1.21599	0.531331	0.0682246	244.174	42.3403	3.22522	3.93635	1.05085	0.446865
250644_at	AT5G06750	protein phosphatase 2C family protein / PP2C family protein	5.38342	4.27027	17.47	2.25765	1.86314	1.24722	72.8104	7.09267	2.88943	4.16774	1.15339	0.45925
250645_at	AT5G06700	similar to unknown protein [Arabidopsis thaliana] (TAIR:AT3G12060.1); similar to unnamed protein product [Vitis vinifera] (GB:CAO23412.1); contains InterPro domain Protein of unknown function DUF231, plant (InterPro:IPR004253)	4.08101	1.573	138.858	13.0962	1.63354	0.488932	482.682	23.186	2.49826	3.47609	1.38501	0.000443056
250649_at	AT5G06690	(THIOREDOXIN-LIKE 5); thiol-disulfide exchange intermediate	1.08823	0.152037	28.2129	7.06432	0.498433	0.0515336	69.7411	3.05698	2.1833	2.47196	1.11627	0.37958
250653_at	AT5G06930	similar to nucleolar protein gar2-related [Arabidopsis thaliana] (TAIR:AT2G42320.1); similar to nucleolar protein gar2-related [Arabidopsis thaliana] (TAIR:AT2G42320.2); similar to unnamed protein product [Vitis vinifera] (GB:CAO23533.1)	1.50986	0.170367	18.1325	0.938694	0.659875	0.265743	66.8802	21.4428	2.2881	3.68841	0.844132	0.0545281
250655_at	AT5G06960	OBF5 (OCS-ELEMENT BINDING FACTOR 5); DNA binding / transcription factor	3.13412	1.1849	52.9678	6.67292	0.749825	0.107827	227.352	18.6252	4.1798	4.29228	0.884214	0.280842
250657_at	AT5G07000	sulfotransferase family protein	2.30936	0.605116	85.8396	12.2876	0.626367	0.147956	85.9461	38.6957	3.68691	1.00124	0.593677	0.00403075
250662_at	AT5G07010	sulfotransferase family protein	2.90563	1.49363	26.2636	3.22011	0.488302	0.0602502	50.251	3.29874	5.95047	1.91333	1.33741	0.152956
250663_at	AT5G07110	prenylated rab acceptor (PRA1) family protein	3.81095	2.0068	37.3495	0.273669	1.23479	0.317476	116.027	11.9232	3.08631	3.10651	0.873324	0.30229
250665_at	AT5G06980	similar to unknown protein [Arabidopsis thaliana] (TAIR:AT3G12320.1)	3.71951	1.71138	473.265	24.5186	0.90132	0.156602	1432.35	135.483	4.12673	3.02653	0.835222	0.0152951
250666_at	AT5G07100	WRKY26 (WRKY DNA-binding protein 26); transcription factor	1.69337	0.864848	13.9196	2.52057	0.345784	0.0451323	67.5643	9.01472	4.8972	4.8539	1.09629	0.763372
250669_at	AT5G06870	PGIP2 (POLYGALACTURONASE INHIBITING PROTEIN 2); protein binding	2.73615	0.624206	31.1571	1.40281	1.44305	0.929774	101.661	5.43882	1.89609	3.26286	0.949119	0.537079
250670_at	AT5G06860	PGIP1 (POLYGALACTURONASE INHIBITING PROTEIN 1); protein binding	2.62152	1.74668	91.0472	10.4654	0.796491	0.204167	60.2179	8.49028	3.29134	0.661392	0.214775	0.00365721
250671_at	AT5G06950	AHBP-1B (bZIP transcription factor HBP-1b homolog); DNA binding / transcription factor/ transcription repressor	2.96683	1.28062	34.2003	1.20726	0.858919	0.238617	137.257	20.5393	3.45415	4.01332	0.972545	0.750945
250675_at	AT5G06260	nucleolar protein-related	4.12629	1.59263	46.9297	2.7299	1.22153	0.243544	256.214	42.2018	3.37796	5.45953	1.20227	0.090749
250676_at	AT5G06320	NHL3 (NDR1/HIN1-like 3)	3.15645	1.41787	50.1357	1.67674	2.13906	1.97151	144.006	19.8349	1.47563	2.87233	1.11455	0.44797
250680_at	AT5G06570	hydrolase	2.29328	0.771863	61.8	2.91654	0.721329	0.249638	135.719	41.9002	3.17925	2.19611	0.682838	0.00199972
250686_at	AT5G06680	SPC98 (SPINDLE POLE BODY COMPONENT 98)	9.3436	6.62355	14.1337	0.41664	1.61791	0.631648	50.4628	8.28681	5.77511	3.57038	1.59598	0.00271112
250687_at	AT5G06660	similar to unknown protein [Arabidopsis thaliana] (TAIR:AT3G12030.1); similar to Fb27 [Gossypium hirsutum] (GB:AAY43795.1); similar to fiber protein Fb27 [Gossypium barbadense] (GB:AAQ84318.1); contains InterPro domain Protein of unknown function DUF841, eukaryotic (InterPro:IPR008559)	15.4206	11.4749	100.802	3.46955	4.9963	3.10838	431.472	39.2618	3.08641	4.2804	1.11498	0.16277
250690_at	AT5G06530	ABC transporter family protein	8.3809	5.08471	111.411	4.20407	1.02812	0.215368	423.913	35.1089	8.15169	3.80496	1.01141	0.898539
250691_at	AT5G06580	FAD linked oxidase family protein	9.27933	7.39835	13.2227	0.72661	8.30556	8.15352	33.3843	8.07688	1.11724	2.52477	0.873495	0.349909
250692_at	AT5G06560	similar to unknown protein [Arabidopsis thaliana] (TAIR:AT3G11850.1); similar to unknown protein [Arabidopsis thaliana] (TAIR:AT3G11850.2); similar to unnamed protein product [Vitis vinifera] (GB:CAO39886.1); contains InterPro domain Protein of unknown function DUF593 (InterPro:IPR007656)	1.24584	0.0977283	82.0245	8.7124	0.600239	0.137415	191.752	36.7628	2.07557	2.33774	1.22514	0.0634734
250697_at	AT5G06800	myb family transcription factor	2.69018	0.519193	9.9662	1.51336	2.27014	0.996716	14.0677	9.5522	1.18503	1.41154	0.50098	0.0009366
250698_at	AT5G06810	mitochondrial transcription termination factor-related / mTERF-related	3.73893	3.03892	20.7276	3.45763	0.925997	0.333846	98.3205	20.3266	4.03773	4.74345	1.09673	0.587645
250700_at	AT5G06830	Identical to CDK5RAP3-like protein [Arabidopsis Thaliana] (GB:Q9FG23); similar to unnamed protein product [Vitis vinifera] (GB:CAO23373.1); similar to hypothetical protein [Vitis vinifera] (GB:CAN63789.1); contains InterPro domain Protein of unknown function DUF773 (InterPro:IPR008491)	3.6199	2.07888	12.0408	2.7977	1.58495	0.929496	46.271	4.45363	2.28391	3.84284	1.10774	0.583142
250705_at	AT5G06340	diadenosine 5',5'''-P1,P4-tetraphosphate hydrolase, putative	8.06648	2.42943	60.1988	3.23513	5.70376	2.79283	294.191	10.7513	1.41424	4.88699	1.76215	3.9101e-05
250707_at	AT5G05950	MEE60 (maternal effect embryo arrest 60)	4.29244	1.09472	29.6562	1.30814	1.24706	0.243858	84.617	26.6554	3.44205	2.85326	0.999657	0.99689
250710_at	AT5G06100	ATMYB33/MYB33 (myb domain protein 33); DNA binding / transcription factor	2.93614	1.49787	11.7973	0.573863	1.13528	0.608341	25.4424	6.28419	2.58626	2.15663	0.91262	0.62461
250712_at	AT5G06120	Ran-binding protein, putative	9.37107	7.09327	36.4022	4.91602	1.19894	0.545288	152.677	34.6381	7.81612	4.19417	0.88004	0.558471
250714_at	AT5G06140	phox (PX) domain-containing protein	3.13001	1.39017	29.9761	5.70914	1.23402	0.322678	122.246	30.5716	2.53644	4.07812	1.53312	0.00372871
250718_at	AT5G06240	EMB2735 (EMBRYO DEFECTIVE 2735)	3.08588	0.84174	29.7182	3.83702	1.23822	0.439396	125.084	10.1175	2.49219	4.209	1.11776	0.402315
250720_at	AT5G06180	similar to unknown protein [Arabidopsis thaliana] (TAIR:AT5G22350.1); similar to unnamed protein product [Vitis vinifera] (GB:CAO48707.1); contains InterPro domain Protein of unknown function DUF1022 (InterPro:IPR009367)	2.98187	1.57989	13.2623	0.888645	1.05576	0.333088	34.3081	8.6517	2.82438	2.58689	0.81256	0.16179
250721_at	AT5G06210	RNA-binding protein, putative	14.8996	9.18734	49.9353	0.482553	2.91784	1.96527	196.848	4.36413	5.10638	3.94207	0.74977	0.00568515
250726_at	AT5G06410	DNAJ heat shock N-terminal domain-containing protein	3.15889	0.993524	24.7161	1.0488	2.01161	0.934911	51.9875	4.42928	1.57033	2.10338	1.2087	0.0733612
250727_at	AT5G06430	thioredoxin-related	6.33526	3.96264	26.0591	4.48807	1.9291	1.10192	54.0383	5.06188	3.28405	2.07368	0.728926	0.068336
250728_at	AT5G06440	similar to unknown protein [Arabidopsis thaliana] (TAIR:AT3G11720.2); similar to unknown protein [Arabidopsis thaliana] (TAIR:AT3G11720.1); similar to unnamed protein product [Vitis vinifera] (GB:CAO39900.1); contains domain Bet v1-like (SSF55961)	2.6591	0.999484	40.0068	6.01138	0.687617	0.136608	150.109	23.6754	3.86712	3.75209	0.895768	0.557566
250734_at	AT5G06270	similar to unknown protein [Arabidopsis thaliana] (TAIR:AT3G11600.1); similar to unnamed protein product [Vitis vinifera] (GB:CAO15841.1)	3.7277	0.947295	64.3056	4.43675	1.02088	0.316209	117.538	9.73315	3.65145	1.8278	0.676566	0.00404125
250736_s_at	AT1G01350;AT5G06420	[AT1G01350, nucleic acid binding];[AT5G06420, zinc finger (CCCH-type/C3HC4-type RING finger) family protein]	2.10689	0.403919	83.0284	10.139	1.36327	0.390553	250.999	25.6499	1.54546	3.02305	0.96517	0.702544
250737_at	AT5G06370	NC domain-containing protein	2.86221	1.2724	38.7215	9.37484	0.614167	0.0756824	181.624	38.0896	4.66032	4.69052	0.930677	0.596122
250738_at	AT5G05730	ASA1 (ANTHRANILATE SYNTHASE ALPHA SUBUNIT 1); anthranilate synthase	6.91233	4.17073	107.576	3.30108	1.0743	0.401719	431.009	4.79036	6.43427	4.00656	1.23414	0.0531339
250740_at	AT5G05760	SYP31 (T-SNARE SED 5); SNAP receptor	2.59093	1.04821	14.4498	0.679856	0.74256	0.144972	77.5717	9.0355	3.48918	5.36838	1.18619	0.105512
250741_at	AT5G05790	myb family transcription factor	3.07009	1.17374	13.2648	1.17764	1.35627	0.510783	42.1951	14.6395	2.26363	3.18098	1.02674	0.81206
250742_at	AT5G05800	similar to unknown protein [Arabidopsis thaliana] (TAIR:AT3G11290.1); similar to unnamed protein product [Vitis vinifera] (GB:CAO69032.1)	2.93926	0.685138	37.1296	0.381755	1.02589	0.142565	123.722	10.8345	2.86509	3.33217	1.03011	0.572562
250743_at	AT5G05820	phosphate translocator-related	4.27776	2.18672	43.3044	8.89454	2.35592	0.986381	121.628	10.6754	1.81575	2.80866	1.07268	0.208514
250746_at	AT5G05880	UDP-glucoronosyl/UDP-glucosyl transferase family protein	3.72817	1.65301	29.5563	2.62213	0.831373	0.28336	74.9093	8.79072	4.48435	2.53446	0.993894	0.972737
250748_at	AT5G05710	pleckstrin homology (PH) domain-containing protein	4.41847	1.26204	41.7453	1.22141	0.774968	0.119127	202.47	34.4753	5.70149	4.85013	1.18047	0.0310114
250750_at	AT5G05870	UGT76C1 (UDP-GLUCOSYL TRANSFERASE 76C1); UDP-glycosyltransferase/ transferase, transferring glycosyl groups	2.11328	0.953552	45.4096	3.35387	0.607501	0.130662	144.405	24.3111	3.47865	3.18006	1.00436	0.975323
250752_at	AT5G05690	CPD (CABBAGE 3); oxygen binding	1.37642	0.134224	501.512	13.6739	0.426846	0.0223643	1899.35	169.304	3.22463	3.78724	0.975596	0.517543
250753_at	AT5G05860	UGT76C2 (UDP-glucosyl transferase 76C2); UDP-glycosyltransferase/ transferase, transferring glycosyl groups	1.91347	0.484429	80.1334	4.70321	0.724604	0.16647	98.0489	16.9532	2.6407	1.22357	0.485086	0.000161621
250754_at	AT5G05700	ATE1 (DELAYED LEAF SENESCENCE 1); arginyltransferase	2.87328	0.535229	41.8482	2.81783	1.54108	0.433641	135.3	16.9775	1.86446	3.23311	1.18261	0.0599403
250755_at	AT5G05750	DNAJ heat shock N-terminal domain-containing protein	0.876719	0.131656	55.5872	11.3702	0.692242	0.238004	80.9061	21.4432	1.26649	1.45548	1.00559	0.960757
250761_at	AT5G06050	dehydration-responsive protein-related	4.82773	2.64578	41.7919	6.12538	4.87017	2.7387	119.808	2.17955	0.991285	2.86679	1.12317	0.21426
250765_at	AT5G05930	guanylyl cyclase-related (GC1)	3.86426	2.05242	69.8277	9.30954	0.695637	0.12215	279.354	42.7207	5.55499	4.00062	1.01674	0.874074
250767_at	AT5G05660	transcription factor	2.49475	0.741767	36.6326	8.01196	1.14382	0.605915	79.9539	19.355	2.18107	2.18259	1.01488	0.868717
250768_at	AT5G05670	signal recognition particle binding	6.00769	3.43542	25.717	3.93325	3.96878	2.24878	107.83	2.286	1.51374	4.19293	0.927318	0.51168
250769_at	AT5G05680	nuclear pore complex protein-related	3.73824	1.83315	30.6758	3.04188	1.22366	0.591851	109.449	21.2637	3.05496	3.56792	0.947827	0.644927
250774_at	AT5G05450	DEAD/DEAH box helicase, putative (RH18)	3.21224	1.19481	64.9332	5.844	1.15392	0.486299	120.589	44.9426	2.78377	1.85713	0.79735	0.175442
250775_at	AT5G05460	hydrolase, acting on glycosyl bonds	8.12444	6.69642	8.01106	1.22904	1.9914	1.90216	28.6275	3.38827	4.07976	3.5735	1.13329	0.4446
250776_at	AT5G05320	monooxygenase, putative (MO3)	6.62418	4.73556	6.0062	1.51273	1.83638	1.40752	33.058	4.84999	3.6072	5.50398	1.81638	0.0203503
250777_at	AT5G05440	similar to unknown protein [Arabidopsis thaliana] (TAIR:AT2G38310.1); similar to unnamed protein product [Vitis vinifera] (GB:CAO48777.1); contains InterPro domain Bet v I allergen; (InterPro:IPR000916); contains InterPro domain Streptomyces cyclase/dehydrase (InterPro:IPR005031)	1.5688	0.290046	476.479	64.4012	0.803358	0.213549	1183.3	150.746	1.9528	2.48342	0.969878	0.813474
250778_at	AT5G05500	pollen Ole e 1 allergen and extensin family protein	9.48861	6.86109	22.1651	0.159546	2.44904	1.17178	77.4653	29.2273	3.87442	3.49491	0.929905	0.571449
250784_at	AT5G05480	similar to unknown protein [Arabidopsis thaliana] (TAIR:AT3G14920.1); similar to hypothetical protein [Vitis vinifera] (GB:CAN73340.1)	2.60292	1.31452	18.6686	1.96709	0.841712	0.247852	103.979	3.65991	3.09241	5.56971	1.58729	0.0457558
250786_at	AT5G05540	exonuclease family protein	5.54466	4.1657	16.1733	0.909368	2.7089	2.18848	62.9996	8.47061	2.04683	3.89529	0.983134	0.918998
250788_at	AT5G05570	transducin family protein / WD-40 repeat family protein	7.73118	3.64876	15.8716	1.67609	5.41171	4.96542	58.0032	21.9692	1.4286	3.65453	0.912243	0.451969
250790_at	AT5G05640	nucleoprotein-related	4.1697	1.88801	17.1995	1.35475	1.62242	0.815867	45.6995	8.76186	2.57005	2.65703	0.591935	0.0711019
250791_at	AT5G05610	PHD finger family protein	2.89035	0.917595	42.8863	5.40716	1.4505	0.547902	147.716	31.8435	1.99266	3.44436	1.08614	0.391852
250792_at	AT5G05520	outer membrane OMP85 family protein	3.58651	1.24834	74.2087	16.5677	1.92149	0.567567	174.129	13.9049	1.86653	2.34648	1.073	0.636198
250797_at	AT5G05310	similar to unnamed protein product [Vitis vinifera] (GB:CAO41480.1)	1.92819	0.514438	28.4419	2.71411	0.887211	0.285644	109.881	17.0624	2.17332	3.86336	1.06595	0.702191
250807_at	AT5G05130	SNF2 domain-containing protein / helicase domain-containing protein / RING finger domain-containing protein	2.60005	1.30069	16.7	1.21545	1.02245	0.407931	49.2153	21.6131	2.54296	2.94702	0.998642	0.995617
250809_at	AT5G05140	transcription elongation factor-related	1.43632	0.291316	31.0334	4.98379	0.904042	0.395085	48.0403	22.5201	1.58877	1.54802	0.836079	0.0914541
250811_at	AT5G05110	cysteine protease inhibitor, putative / cystatin, putative	2.76549	1.36679	20.9373	3.63162	2.05148	1.42427	108.394	10.2936	1.34805	5.17709	1.56796	0.0411141
250814_at	AT5G05080	UBC22 (UBIQUITIN-CONJUGATING ENZYME 22); ubiquitin-protein ligase	4.23613	2.18995	113.54	0.687457	0.88268	0.153647	524.389	19.933	4.79917	4.61855	1.15126	0.0504298
250817_at	AT5G04940	SUVH1 (SU(VAR)3-9 HOMOLOG 1)	12.5085	6.46247	49.8869	5.721	2.20238	1.17555	108.957	2.81293	5.67954	2.18408	1.01258	0.921009
250818_at	AT5G04930	ALA1 (AMINOPHOSPHOLIPID ATPASE1); ATPase, coupled to transmembrane movement of ions, phosphorylative mechanism	2.98804	0.690455	116.712	16.7275	0.799178	0.291729	342.178	94.6631	3.7389	2.93181	1.06513	0.572724
250819_at	AT5G05100	nucleic acid binding	1.5398	0.260026	260.303	5.04516	0.666004	0.115062	750.581	33.0788	2.312	2.88349	0.980127	0.835978
250820_at	AT5G05160	leucine-rich repeat transmembrane protein kinase, putative	5.03796	2.70255	19.1043	0.54218	2.89544	1.25095	63.7954	9.4219	1.73997	3.33933	0.883117	0.296912
250822_at	AT5G05230	ubiquitin-protein ligase	3.29236	2.11382	11.0684	1.04072	1.02927	0.377037	39.0403	4.51277	3.19875	3.52718	1.24548	0.0686551
250823_at	AT5G05180	similar to unknown protein [Arabidopsis thaliana] (TAIR:AT3G10880.1); similar to unnamed protein product [Vitis vinifera] (GB:CAO41532.1)	3.30089	2.3423	19.6929	2.23772	0.48303	0.126287	55.4671	3.25318	6.83372	2.81661	0.621499	0.162036
250828_at	AT5G05250	similar to unknown protein [Arabidopsis thaliana] (TAIR:AT3G56360.1); similar to unnamed protein product [Vitis vinifera] (GB:CAO41488.1)	1.48413	0.451327	40.8115	3.59555	2.24579	2.00051	73.2102	26.7521	0.660853	1.79387	0.654051	0.349775
250829_at	AT5G04720	ADR1-L2 (ADR1-LIKE 2); ATP binding / nucleoside-triphosphatase/ nucleotide binding / protein binding	1.63705	0.372627	93.0481	5.90473	0.441254	0.0677682	405.505	28.7533	3.71001	4.35802	0.950125	0.637416
250830_at	AT5G04910	similar to hypothetical protein at5g04910 [Brassica rapa] (GB:ABV89667.1)	2.15321	0.644421	37.1453	1.07588	0.834817	0.129438	137.316	32.0425	2.57926	3.69672	1.11335	0.12774
250831_at	AT5G04920	vacuolar protein sorting 36 family protein / VPS36 family protein	7.22844	3.7614	55.7086	6.3402	2.24034	1.92627	186.912	16.067	3.22649	3.35518	0.880649	0.299913
250833_at	AT5G04540	inositol or phosphatidylinositol phosphatase/ phosphoric monoester hydrolase/ protein tyrosine phosphatase	1.54803	0.209246	67.8235	3.90368	0.743724	0.16295	190.939	21.8379	2.08145	2.81523	1.02578	0.771554
250836_at	AT5G04560	DME (DEMETER)	3.14903	0.816959	14.4967	0.291645	0.878745	0.20516	77.0514	11.8928	3.58355	5.31511	1.09878	0.192768
250837_at	AT5G04620	ATBIOF; transaminase	7.41563	3.79175	13.9834	1.21484	3.96932	2.75097	32.6077	1.8041	1.86824	2.33189	0.482019	0.000264564
250842_at	AT5G04490	VTE5 (VITAMIN E PATHWAY GENE5); phosphatidate cytidylyltransferase/ phytol kinase	4.86916	2.91144	154.652	8.85915	1.54172	0.589868	358.074	7.94047	3.15826	2.31536	0.783786	0.0732794
250843_at	AT5G04430	KH domain-containing protein NOVA, putative	16.5173	10.084	98.2595	3.33934	14.4272	12.8995	287.197	39.1198	1.14487	2.92285	0.761647	0.00989766
250848_at	AT5G04510	PDK1 (3-PHOSPHOINOSITIDE-DEPENDENT PROTEIN KINASE 1); kinase	9.58292	9.46261	14.2274	1.707	3.70575	3.54649	44.5118	5.26755	2.58596	3.1286	1.09547	0.456866
250849_at	AT5G04410	NAC2 (Arabidopsis NAC domain containing protein 78); transcription factor	8.15538	3.34626	225.652	6.61424	2.82858	1.81351	1045.78	104.199	2.88321	4.63446	1.29583	0.00226138
250850_at	AT5G04550	similar to unknown protein [Arabidopsis thaliana] (TAIR:AT3G23160.1); similar to unnamed protein product [Vitis vinifera] (GB:CAO46545.1); contains InterPro domain Protein of unknown function DUF668 (InterPro:IPR007700)	3.43062	1.30247	61.1102	3.45924	1.26286	0.472654	171.253	11.7022	2.71655	2.80236	1.14839	0.302639
250851_at	AT5G04420	kelch repeat-containing protein	9.77851	4.04808	25.1895	0.564986	2.38586	2.14937	89.6645	11.4042	4.09853	3.5596	0.876393	0.105957
250852_at	AT5G04670	similar to nucleic acid binding [Arabidopsis thaliana] (TAIR:AT4G32620.1); similar to unnamed protein product [Vitis vinifera] (GB:CAO46523.1); contains domain PTHR14898 (PTHR14898)	4.22006	2.22901	52.1095	1.82985	0.929522	0.488225	135.918	43.132	4.54004	2.60831	0.893542	0.377711
250854_at	AT5G04710	aspartyl aminopeptidase, putative	3.66072	1.84678	37.785	3.00188	3.85787	2.79715	93.9861	4.55255	0.948897	2.48739	0.915604	0.527367
250856_at	AT5G04810	pentatricopeptide (PPR) repeat-containing protein	2.85864	1.10323	164.772	34.3189	1.27431	0.483646	584.49	36.8864	2.2433	3.54726	1.22451	0.0827804
250857_at	AT5G04790	unknown protein	2.69386	1.22216	24.0592	3.42173	1.05094	0.299099	79.9678	5.37544	2.56329	3.32379	0.886855	0.539643
[truncated: 5,292 more rows]
